# Supplementary material for: Accuracy and reproducibility of mouse cortical bone microporosity as quantified by desktop microcomputed tomography
Source: PLoS One. 2017 Aug 10;12(8):e0182996. doi: 10.1371/journal.pone.0182996 (PMC5552254; doi:10.1371/journal.pone.0182996)
Supplement: S1 Dataset — Data used to evaluate accuracy. (XLSX) [file pone.0182996.s001.xlsx]

## Sheet: Sheet1
Lc.V
CLSM	µCT
123.94	162.41
102.5	129.87
100.21	190.6
126.02	150.41
152.73	251.97
198.83	188.5
111.9	140.76
151.4	220.25
157.38	207.99
108.72	233.76
169.01	187.61
147.98	324.93
156.48	241.17
219.17	104.51
149.81	236.25
191.73	203.44
140.87	159.57
154.6	117.81
179.22	218.95
176.95	245.21
128.53	213.41
149.62	181.02
140.24	149.71
195.13	212.23
179.83	220.96
226.16	184.47
183.1	191.76
203.35	177.17
213.15	175.83
125.3	121.24
132.72	187.98
140.07	204.7
157.29	419.45
101.89	220.91
123.13	317.82
195	151.95
135.07	142.91
107.74	240.2
124.18	247.17
254.18	143.89
109.13	213.76
111.07	235.34
185.81	208.01
123.09	187.89
107.44	190
152.47	142.86
146.76	127.74
179.33	150.28
119.14	107.93
100	165.38
282.62	252.55
233.53	205.76
272.36	112.86
205.89	146.06
144.15	161.56
201.17	158.43
235.51	323.44
201.18	353
223.29	162.18
300.28	222.03
251.67	259.01
239.37	167.47
169.21	151.87
256.83	229.21
106.91	113.2
183.88	141.68
205.05	101.02
235.77	193.59
320.13	232.64
182.75	210.92
213.32	105.24
211.88	165.21
176.31	300.38
174.58	118.71
176.74	184.11
292.73	106.6
162.75	235.78
250.08	120.23
166.85	138.5
205	159.53
155.95	152.66
193.32	159.21
147.43	220.09
226	113.18
103.13	127.13
163.7	176.33
159.5	135.62
126.59	168.87
148.15	243.4
214.65	191.25
283.22	160.41
119.26	232.99
203.91	139.87
122.65	143.13
104.45	158.24
207.37	107.68
193.31	182.84
145.73	199.01
112.88	105.45
132.93	147.58
189.2	147.92
116.8	136.43
118.7	144.94
144.63	193.79
235.93	135.8
143.18	145.25
121.26	152.28
124.29	119.09
179.26	171.04
215.63	202.76
142.73	180.46
107.94	126.87
338.02	159.79
230.43	169.24
125.68	199.55
130.07	217.15
105.58	102.54
130.39	108.87
120.66	231.37
147.59	194.74
146.31	254.14
179.96	148
138.3	135.28
149.07	145.62
179.07	193.97
148.93	243.1
214.92	101.14
177.89	124.81
132.36	115.6
186.46	154.83
137.18	158.85
108.99	168.95
197.33	155.75
135.99	147.33
161.18	135.47
136.69	163.53
128.17	195.73
133.43	178.13
105.45	151.57
118.2	205.32
104.6	123.82
112.15	172.85
186.59	120.38
114.9	159.85
140	186.85
136.54	161.53
130.66	170.88
130.54	104.13
247.56	128.9
203.23	137.5
202.74	135.87
127.69	139.97
183.41	108.5
163.65	165.4
120.97	155.11
132.4	120.67
158.63	284.91
173.38	157.92
191.54	155.92
155.59	117.34
106.44	137.13
141.34	139.98
118.27	138.96
121.09	160.27
250.74	157.69
283.68	143.33
253.53	143.88
181.45	123.4
133.61	183.33
149.88	150.64
244.89	101.21
127.97	140.89
220.85	258.84
199	219.55
258.3	105.95
262.44	111.86
203.25	182.19
291.85	223.69
250.28	118.9
193.3	163.35
162.46	155.69
107.55	199.57
236.63	244.01
205.56	138.78
250.54	358.62
323.37	176.05
175.72	207.63
116	192.65
225.75	137.84
205.64	232.64
401.69	210.92
201.46	105.24
112.94	165.21
207.25	118.71
219.71	184.11
288.47	106.6
206.55	120.23
216.28	138.5
283.2	152.66
214.27	159.21
153.71	220.09
164.27	127.13
264.38	176.33
118.39	135.62
244.23	168.87
109.52	243.4
124.14	191.25
145.77	160.41
143.88	232.99
165.83	139.87
178.82	158.24
203.6	107.68
207.01	182.84
233.15	199.01
198.72	105.45
169.86	147.58
210.06	144.94
304.75	193.79
287.78	145.25
230.04	152.28
157	171.04
122.09	202.76
213.41	180.46
222.29	126.87
110.3	159.79
178.75	169.24
162.86	199.55
215.13	217.15
157.03	102.54
220.3	231.37
143.86	194.74
164.15	254.14
168.07	148
110.91	135.28
168.55	145.62
109.12	193.97
247.79	243.1
137.91	101.14
120.63	124.81
136.29	168.95
101.73	155.75
132.87	135.47
104.41	195.73
181.84	178.13
113.02	151.57
151.75	205.32
132.45	123.82
112.47	172.85
127.9	120.38
194.96	159.85
272.22	186.85
244.26	161.53
110.01	170.88
156.94	104.13
152.12	137.5
376.43	135.87
257.52	139.97
124.1	108.5
135.01	165.4
203.1	155.11
174.49	120.67
143.26	284.91
124.95	157.92
139.5	155.92
117.1	117.34
139.09	137.13
131.99	139.98
166.46	138.96
118.29	160.27
108.1	157.69
314.53	143.33
181.77	123.4
139.64	150.64
217.94	101.21
161.13	140.89
133.82	258.84
312.13	219.55
125.65	105.95
135.54	111.86
378.6	182.19
211.67	223.69
209.01	118.9
307.14	155.69
150.1	199.57
485.87	176.05
116.35	197.24
109.75	112
189.06	193.8
158.13	174.25
134.14	275.05
565.38	130.32
124.97	123.93
136.96	146.82
256.76	159.06
168.26	188.06
147.27	215.65
198.27	110.7
190.51	279.98
137.3	208.78
205	106.44
135.15	159.22
122.34	101.74
186.25	128.59
179.64	211.65
341.15	197.47
117.41	102.09
241.5	181.51
164.98	159.83
163.55	219.71
309.67	111.93
150.58	124.82
161.86	198.22
310.55	134.78
237.96	181.8
159.27	141.91
144.03	156.67
113.63	126.76
170.81	134.51
105.53	220.63
120.19	136.24
308.98	193.94
182.84	257.18
218.64	147.19
225.3	169.24
162.35	151.57
147.27	128.28
131.91	174.69
104.26	366.79
152.97	227.01
293.46	135.87
247.18	165.42
158.44	175.36
103.95	182.24
103.73	208.42
224.44	208.22
273.93	106.75
132.86	143.2
191.11	224.3
122.79	127.73
114.87	318.81
189.16	229.4
112.11	132.18
499.1	125.63
133.94	247.01
278.3	141.09
348.49	174.26
182.47	224.01
111.71	165.32
229.75	166.67
246.31	132.34
186.79	164.2
351.65	151.66
141.97	153.36
174.21	184.17
103.26	108.48
113.23	175.66
111.04	176.97
171.39	262.52
123.55	166.37
222.51	132.76
189.27	101.89
190.13	116.24
227.74	141.29
152.49	135.85
101.61	119.82
383	105.51
324.88	182.64
291.65	179.13
223.03	404.45
165.05	249.64
108.91	110.9
513.01	128.58
126.26	201.28
178.1	150.31
215.4	109.03
121.73	120.42
471.35	181.42
241.31	141.34
140.35	166.87
254.15	115.23
155.43	166.74
238.3	140.28
207.25	154.57
346.43	121.66
113.6	133.26
172.36	250.38
488.5	157.19
152.73	144.79
176.42	189.99
222.86	117.24
179.49	217.92
141.22	118.49
241.79	293.71
237.99	131.51
301.51	115.3
242.05	204.06
350.67	197.12
226.05	132.56
250.3	161.59
110.4	143.75
159.82	113.63
198.06	130.29
264.25	102.85
359.35	161.5
437.64	168.56
203.52	208.78
234.66	126.07
257.43	145.59
220.64	176.79
134.03	185.74
185.99	144.45
178.45	128.62
223.66	148.78
275.19	127.64
268.5	227.26
182.9	212.01
142.6	103.93
147.55	309.47
265.75	206.42
113.91	100.83
135.54	107.74
276.88	132.21
101.81	180.46
283.57	120.19
292.6	132.45
180.86	175.49
138.65	109.1
169.91	201.74
252.82	124.08
153.55	102.04
410.94	140.83
140.91	198.05
249.9	193.84
498.3	105.38
330.71	334.97
411.84	261.83
305.73	144
193.03	146.08
216.98	162.76
399.95	181.01
312.98	137.11
181.71	130.05
311.42	222.47
125.34	446.62
129.77	329.74
235.47	520.52
272.92	127.3
172.76	103.32
240.32	127.5
280.39	175
258.24	175.54
205.9	355.52
236.39	140.63
232.37	213.7
211.9	241
193.59	248.74
211.9	170.43
221.85	219.36
178.29	121.97
215.98	199.6
320.11	227.7
202.26	307.65
217.11	171.01
182.55	324.18
260.33	105.99
247.02	276.55
216.78	189.01
154.94	166.28
298.92	211.45
232.21	250.5
182.01	117.1
270.33	109.19
344.41	221.83
204.62	366.08
188.72	279.23
142.16	118.95
217.19	280.91
196.38	289.58
265.2	288.26
152.09	147.74
259.6	205.35
319.31	200.53
265.46	196.68
137.69	203.19
325.31	491.83
128.67	133.72
180.39	210.39
419.31	151.9
267.78	127.32
131.06	204.89
192.63	241.46
150.16	181.28
258.34	135.78
187.25	262.42
140.08	208.93
167.84	211.68
113.13	368.83
291.78	101.32
159.27	199.21
213.99	249.09
330.55	279.73
325.64	111.65
316.79	254.06
111.21	152.62
220.59	116.89
221.8	206.64
203.35	121.14
278.1	131.66
203.45	170.88
338.61	171.15
134.78	117.06
315.67	118.76
211.77	242.75
201.69	212
156.52	240.67
298.61	192.82
285.73	169.96
139.97	185.84
195.3	127.13
114.63	196.35
277.77	116.66
412.44	162.87
258.33	180.17
163.02	226.88
203.17	112.24
156.99	196.83
339.88	184.96
203.09	297.59
179.24	154.53
154.31	215.79
259.81	200.34
254.31	141.02
161.82	221.36
236	115.49
581.49	103.81
279.87	276.93
187.93	120.45
154.6	116.5
286.79	207.87
127.26	108.28
240.36	177.04
234.35	216.83
260.42	195.59
115.91	138.93
183.9	217.05
271.1	168.78
349.05	169.53
253.19	158.38
177.43	149.32
281.41	151.24
172.81	188.71
272.12	107.23
171.23	240.78
183.4	216.57
180.22	193.93
171.36	169.19
157.2	179.04
192.41	156.93
321.82	316.37
339.36	208.55
281.4	108.01
138.33	124.68
248.28	394.35
226.52	143.23
237.43	194.56
305.69	223.3
200.76	137.26
152.44	180.84
145.78	243.67
196.84	316.22
105.37	315.37
131.28	194.54
207.5	252.45
330.29	278.74
182.73	123.24
232.57	107.16
399.94	144.99
204.73	125.12
258.94	222.35
201.07	238
348.61	197.27
300.69	218.6
141.08	232.33
242.63	127.37
161.25	134.75
257.76	189.84
257.45	204.6
215.21	157.76
168.36	155.94
347.36	158.98
256.64	100.47
284.81	225.87
217.26	174.49
135.62	114.21
248.54	243.08
122.81	116.48
236.51	197.58
158.81	148.51
220.07	389.9
322.87	208.69
180.32	194.2
242.65	190.69
243.45	145.96
142.63	225.35
346.83	138
144.34	110.87
198.16	155.89
168.39	172.08
263.63	170.74
276.67	114.34
213.21	458.82
167.1	168.19
368.6	334.61
321.99	234.87
264.69	368.93
174.71	163.37
214.2	177.68
200.35	396.29
227.93	148.13
217.92	198.66
101.23	196.13
285.93	120.46
124.86	167.72
334.41	135.38
277.37	175.68
355.18	142.66
348.7	197.71
195.64	132.64
207.15	210.75
237.83	201.21
188.02	233.21
182.18	387.9
207.26	143.81
231.98	270.09
277.33	403.92
331.73	193.91
167.82	227.03
230.11	166.15
171.09	164.6
333.21	296.16
201.48	426.77
267.53	155.74
183.49	254.87
116.24	125.87
185.41	307.93
281.17	230.32
295.02	168.08
133.43	228
186.11	114.91
200.26	188.31
163.93	358.01
140.13	179.51
148.64	249.88
326.19	228.67
231.68	194.75
126.75	188.64
174.77	262.44
118.41	277.37
120.38	173.28
196.41	195.61
169.65	228.3
221.21	212.03
107.57	261.12
225.44	140.66
213.87	152.07
252.57	145.39
598.78	305.56
253.88	480.07
223.71	187.77
261.1	157.39
211.46	160.49
102.23	205.74
116.87	212.65
130.29	527.15
132.73	140.69
197.88	137.64
147.91	322.22
217.99	108.1
212.27	122.36
148.42	113.97
186.08	132.64
106.23	205.99
342.01	151.44
200.91	165.25
179.39	256.33
183.14	175.69
223.86	115.11
165.85	142.57
268.36	233.27
124.1	351.19
131.41	429.92
214.06	138.39
195.2	125.73
107.37	229.4
167.71	220.27
191.69	109.16
131.24	168.18
217.15	187.15
110.61	139.37
364.6	322.04
155.74	194.6
223.72	187.5
430.42	228.27
435.76	174.27
142.18	268.26
130.59	132.33
492.14	189.44
140.92	203.56
137.07	184.73
155.99	211.38
339.38	132.54
343.2	289.45
100.27	208.34
210.49	148.1
439.65	293.93
361.95	169.22
304.79	311.22
268.63	122.02
211.79	277.13
414.93	183.94
173.29	419.13
202.9	486.19
555.69	180.57
273.31	289.61
247.43	385.44
408.89	165.23
205.44	209.37
203.08	210.76
303.89	135.13
390.44	107.19
517.03	166.28
322.29	159.93
599.34	122.37
203.79	351.12
250.4	101.87
502.11	329.66
299.23	156
469.83	106.51
390.35	203.46
392.71	200.81
298.66	346.76
323.04	263.98
172.51	131.99
249.97	192.77
127.93	248.7
103.05	142.28
300.72	157.14
167.75	114.38
320.14	370.22
366.85	254.58
283.4	230.79
248.74	120.02
101.51	166.93
315.75	105.87
284.98	148.82
164.4	232.39
353.02	124.97
233.54	176.16
540.41	293.03
303.07	339.29
271.16	192.08
259.49	130.13
338.52	240.81
331.67	107.92
291.77	179.62
315.51	190.05
148.13	171.76
209.42	197.57
485.57	141.93
303.96	269.73
366.3	541.77
166.49	264.68
280.91	168.59
226.01	120.76
120.71	318.14
440.37	275.23
173.35	141.22
262.97	294.68
209.8	342.2
235.84	228.07
222.96	288.74
449.86	241.86
356.37	136.26
132.86	158.93
411.79	318.98
236.14	207.05
163.11	281.12
165.2	109.96
295.31	164.53
221.18	235.23
250.13	412.3
224.32	398.52
310.07	120.51
172.32	131.14
292.39	163.25
233.38	123.28
139.71	265.56
118.57	182.08
435.94	471.23
107.41	360.31
482.02	116.44
291.06	221.2
257.89	318.16
203.14	222.86
176.87	148.62
253.11	205.42
120.99	118.2
209.15	274.69
270.76	358.77
129.27	186.69
129.44	112.41
104.66	178.1
138.47	223.81
139.22	245
153.68	171.88
151.84	111.3
195.67	105.73
176.39	316.23
322.82	149.06
231.39	367.85
158.71	233.14
193.63	316.52
102.95	221.19
142.7	227.29
175.3	128.48
142.97	203.98
142.05	318.56
174.89	116.33
109.37	308.51
165.2	161.98
322.54	276.48
256.07	151.89
110.14	157.03
233.56	231.7
154.26	269.11
239.38	177.88
200.54	221.6
324.61	325.41
124.27	166.81
145.94	224.9
174.69	256.7
110.11	358.27
116.58	213.87
204.97	220.63
197.29	118.62
134.79	168.11
179.25	205.76
263.95	178.82
239.65	121.48
143.39	186.32
166.9	171.11
262.72	355.88
247	108.55
251.72	271.84
141.76	165.79
310.5	130.21
231.02	200.79
189.97	143.24
218.47	138.87
176.53	231.59
178.37	258.84
170.58	388.68
268.7	142.05
158.57	221.02
456.65	106.73
417.24	382.21
165.98	249.91
461.3	230.24
195.87	167.53
283.13	196.03
241.59	183.64
427.45	285.84
108.39	169.41
279.78	154.72
180.69	336.41
178.56	186.01
184.66	279.14
240	227.66
236.16	188.46
165.8	249.32
281.64	329.98
203.1	117.89
259	142.65
225.45	166.43
258.45	138.44
211.77	192.43
122.91	219.6
169.85	205.75
371.21	121.93
367.71	158.93
203.48	165.05
236.37	272.29
248.05	158.71
221.89	207.59
194.66	164.13
178.15	207.41
490.21	211.64
287.09	213.32
280.29	263.68
193.97	288.32
108.45	230.15
200.9	297.6
156	151.62
332.68	181.17
185.89	206.74
260.43	253.78
165.78	185.45
324.12	110.87
159.26	102.29
201.18	180.54
231.35	160.17
493.98	107.68
418.33	224.97
264.98	194.6
125.89	258.51
236.7	116.79
215.67	200.97
154.88	248.57
159.15	143.31
109.72	300.75
197.47	174.74
399.58	248.55
300.44	258.31
167.17	185.83
472	304.82
137.19	163.46
190.23	261.54
419.3	106.49
155.99	189.57
189.3	257.22
165.47	155.63
286.8	180.46
245.32	190.21
160.41	166.1
227.19	226.71
182.73	153.62
133.21	321.33
289.85	126.49
270.77	193.52
265.4	241.92
352.81	190.78
302.01	347.89
455.17	181.38
106.21	191.53
140.23	157.5
330.42	119.22
276.23	126.74
238.47	177.68
223.26	208.72
196.26	126.25
223.76	298.31
262.84	157.09
191.08	168.21
122.64	166.47
239.25	213.39
227.47	278.42
157.06	129.31
195.11	358.18
195.05	298.8
204.71	239.65
260.53	256.07
190.44	116.43
328.14	127.19
342.42	107.64
246.62	118.07
109.02	156.93
197.76	311.89
195.13	204.34
225.1	371.19
287.2	112.97
212	149.78
199.33	196.93
236.89	343.31
284.18	150.97
261.75	226.75
248.92	207.8
188.38	191.43
190.8	213.42
133.21	228.9
161.43	338.88
164.09	150.46
144.88	111.03
206.81	179.17
409.34	208.12
182.36	161.81
201.07	179.11
314.77	343.21
132.34	190.74
274.91	102.95
262.1	202.11
375.84	175.12
282.65	146.4
259.86	205.99
147.31	168.33
216.14	157.44
159.96	122.58
126.63	286.47
117.09	181.07
260.19	272.93
379.18	145.09
498.54	270.47
341.35	156.63
126.95	149.38
478.98	234.32
327.63	160.41
236.41	350.31
237.98	168.98
128.15	254.6
125.89	156.92
321.06	224.99
280.7	189.71
222.06	260.64
412.13	177.32
296.74	173.96
187.15	341.91
267.96	398.87
300.26	159.01
180.15	116.17
364.42	189.54
322.63	132.37
259.09	218.2
172.03	193.82
185.97	166.32
158.22	132.37
256.29	181.43
363.69	185.7
229.3	120.88
101.29	166.36
171.47	403.25
251.8	528.06
184.15	267.95
126.59	159.21
131.9	116.85
242.33	106.35
203.72	222.53
158.05	339.73
141.17	224.35
276.69	181.87
545.73	185.81
240.23	323.86
168.89	409.21
305.54	587.34
130.87	511.85
267.38	276.94
328.57	129.93
201.94	134.33
246.3	471.83
111.79	181.1
255.13	236.48
346.97	318.82
181.51	213.03
160.56	428.61
185.54	177.37
100.68	299.93
245.66	160.48
132.85	303.43
116.53	218.24
114.49	229.77
248.33	270.66
329.4	491.12
133.28	298.23
168.11	246.42
135.37	473.98
148.03	157.2
236.01	334.58
142.22	198.33
244.66	176.83
362.05	216.92
269.15	346.91
254.01	244.13
171.46	126.31
171.15	115.37
292.33	236.04
311.33	158.35
175.18	264.24
268.83	210.5
595.87	229.45
356.59	281.7
460.91	533.05
155.91	243.17
265.29	322.46
377.71	199.95
226.2	140.3
209.6	311.55
151.99	319.95
321.12	139.48
359.93	275.03
126.46	164.21
227.09	194.04
206.67	346.36
136.52	342.89
416.61	447
272.68	208.46
342.28	170.67
256.02	166.66
435.34	488.67
272.93	199.15
396.58	151.53
406.83	232.92
250.03	147.41
227.75	519.21
130.71	192.51
233.29	148.64
332.95	152.09
305.68	200.96
109.76	366.51
273.47	276.29
413.94	245.52
103.83	252.94
100.74	197.43
155.67	220.13
193.25	216.39
226.43	347.7
483.16	203.71
186.9	107.56
198.1	281.67
221.14	286.49
287.52	218.41
392.81	201.47
406.71	155.72
484.11	175.6
340.78	234.56
202.69	372.82
236.25	480.16
253.96	105.76
377.79	408.59
172.2	358.22
273.08	228.99
396.54	270.17
463.72	180.4
203.42	154.04
303.24	209.47
143.14	239.09
178.01	359.81
142.27	296.79
133.42	168.78
143.97	363.17
424.31	255.83
131.49	529.98
167.19	388.67
144.98	180.99
193.64	131.31
163.53	101.96
151.13	236.8
202.59	243.27
355.25	233.45
168.15	414.41
162.3	302.89
124.22	574.91
125.35	154.97
191.79	295.22
283.58	212.76
107.35	305.02
313.71	476.67
194.63	302.63
123.71	426.64
186.26	280.08
132.07	209.25
186.67	315.13
190.68	140.04
144.9	110.65
139.31	122.58
173.08	317.71
345.32	152.16
284.75	132.11
242.42	267.17
159.28	263.01
206.99	327.23
125.92	590.01
167.13	357.29
365.01	197.35
270.53	341.55
132.73	470.09
177.14	185.13
394.45	554.91
275.14	319.49
488.81	260.96
117.35	388.1
131.35	237.38
160.14	164.07
182.02	160.89
172.79	210.48
113.12	447.72
332.43	416.53
111.39	467
252.56	226.53
268.22	183.43
297.18	250.48
172.57	353.16
320.98	512.49
161.62	219.49
381.48	181.96
124.73	191.6
285.81	169.53
200.61	190.75
144.41	278.19
174.56	113.81
165.77	369.7
250.54	157.84
257.21	192.87
171.92	484.05
138.29	170.36
514.77	346.67
124.46	226.15
350.15	392.86
375.09	216.26
127.07	144.12
221.91	401.86
240.4	331.36
441.14	246.29
291.23	526.44
226.59	163.53
227.88	207.79
284.42	262.85
286.74	223.17
143.75	203.79
238.44	175.02
299.63	228.24
182.25	229.13
229.24	148.43
268.06	310.77
237.7	306.93
455.55	143.95
241.52	299.37
214.33	179.45
123.88	117.86
472.34	131.6
406.71	133.54
360.54	240.84
282.75	112.99
403.09	550.57
158.93	228.07
175.67	213.24
223.79	149.01
220.9	117.64
188.75	345.96
202.95	176.02
178.34	392.53
239.82	103.83
260.86	190.69
347.82	299.44
232.25	110.16
451.45	180.69
356.97	229.73
253.2	402.17
145.03	198.57
135.34	179.01
276.18	304.5
209.55	267.75
161.86	367.68
434.19	174.94
210.24	577.93
215.45	192.41
258.82	232.51
501.6	201.44
124.2	116.22
367.15	455.86
275.28	254.27
155.19	156.61
158.63	175.29
161.89	159.97
324.7	281.83
308.89	273.82
285.09	246.32
488.46	117.33
176.11	403.73
280.3	305.38
432.81	224.93
409.06	521.41
176.54	324.22
126.81	285.58
188.58	162.09
245.49	253.16
302.04	227.15
293.98	234.53
123.4	271.11
286.2	450.04
386.26	421.41
299.64	174.87
519.15	264.34
236.14	309.88
260.04	232.95
389.67	356.18
302.32	568.91
443.68	103.79
262.1	216.82
160.28	111.57
137.93	145.9
151.55	383.95
225.57	192.55
167.38	113.1
270.05	516.04
226.7	271.35
118.83	204.63
208.64	341.95
210.88	243.89
117.98	262.17
185.38	175.38
364.61	263.19
285.91	137.12
298.7	304.72
161.1	477.09
349.95	396.26
189.44	272.58
105.01	495.29
332.3	104.66
199.4	164.84
267.2	105.17
202.12	413.64
198.74	175.91
156.98	221.96
278.55	133.6
219.53	173.93
279.95	139.57
304.27	276.86
191.82	321.02
338.85	274.15
243.01	151.08
335.45	265.99
312.72	361.38
127.64	204.4
184.68	166.3
285.28	150.22
177.91	334.81
220.29	540.05
143.34	334.47
283.87	376.9
115.81	163.8
395.85	229.99
119.52	172.4
146.04	315.07
256.1	214.2
142.22	137.49
169.01	245.42
426.59	295.14
278.65	424.86
169.97	226.05
108.85	124.22
345.37	111.76
152.39	191.83
132.28	198.79
253.02	346.4
199.31	122.96
301.57	140.82
111.91	321.34
130.17	164.14
142.71	132.22
236.94	131.42
226.25	401.12
383.43	224.74
126.53	352.62
199.82	537.79
273.29	172.79
141.13	417.02
292.86	177.01
122.57	145.41
153.98	226.44
252.13	351.49
126.72	100.75
203.42	177.88
210.38	139.09
194.97	263.97
230.87	317.68
156.58	369.14
144.09	146.1
391.72	206.2
126.22	281.11
238.27	527.5
289.67	254
238.92	363.54
226.86	453.21
260.7	223.47
216.7	426.8
110.85	216.48
312.04	218.16
116.43	133.99
458.02	386.51
122.59	363.83
168.23	212.97
132.33	322.92
383.34	195.1
139.01	404.69
464.6	270.79
185.46	213.24
111.47	359.6
475.49	382.62
292.98	312.89
299.38	285.88
249.74	254.19
133.48	188.36
221.1	214.5
220.8	257.9
501.56	320.03
234.63	181.25
321.8	437.51
339.11	353.99
315.72	507.27
318.54	307.73
282.65	250.35
154.7	326
359.06	266.99
306.59	302.41
310.7	414.21
588.04	299.93
177.28	244.13
304.78	311.55
129.84	139.48
152.7	208.46
480.09	151.53
511.14	276.29
174.71	175.6
234.5	234.56
355.61	152.16
168.19	102.57
211.36	225.7
363.6	241.65
213.43	258.09
275.89	492.52
326.81	300.84
274.09	322.22
332.6	213.49
157.54	218.38
145.1	158.62
157.66	323.47
164.94	310.96
102.87	249.4
112.04	437.5
528.37	113.33
439.41	429.48
407.32	509.39
365.59	236.93
297.54	380.99
365.23	228.17
308.67	367.96
233.71	567.09
165.56	215.24
127.96	215.12
123.69	201.16
268.89	276.84
213.03	222.56
143.36	270.63
288.44	381.36
213.28	313.9
214.58	316.34
213.48	380.07
113.97	220.74
344.4	140.46
509.36	169.26
239.6	191.28
134.53	209.59
336.83	153.53
244.78	294.94
221.22	286.74
287.97	216.4
418.82	243.72
172.52	177.17
201.77	141.02
125.36	112.71
106.03	126.45
131.41	151.27
447.13	531.51
119.07	322.04
307.73	178.05
212.83	222.34
115.42	207.7
305.58	332.87
243.38	283.95
194.07	333.17
311.81	236.05
115.58	323.93
236.02	149.35
293.72	473.62
176.58	311.21
382.64	220.34
124.88	328.47
247.47	166.29
138.57	138.41
235.99	211.14
187.94	435.68
161.05	453.29
383.37	162.95
382.75	451.77
269	245.11
139.1	321.78
170.57	118.54
446.72	328.96
148.52	555.52
147.11	403.07
143.97	115.18
191.63	229.92
230.33	508.69
472.28	136.81
589.57	142.81
124.81	222.56
232.74	144.69
307.11	271.48
219.38	238.91
198.6	434.14
134.7	144.54
165.89	225.69
143.32	553.61
227.83	352.72
267.42	161.62
142.49	427.91
166.32	363.13
149.9	152.39
159.63	499.7
168.28	152.37
141.9	499.64
120.54	250.18
105.12	320.21
210.79	136.91
219.96	392.98
114.62	134.33
208.34	471.83
394.01	181.1
408.74	428.61
128.39	303.43
176.82	229.77
111.37	270.66
162.34	198.33
109.97	236.04
142.54	210.5
219.73	229.45
369.55	281.7
170.23	322.46
168.8	199.95
105.39	140.3
230.43	319.95
271.22	488.67
158.72	199.15
129.47	232.92
191.93	519.21
254.85	152.09
173.51	252.94
120.35	347.7
254.16	228.99
146.58	270.17
114.06	363.17
103.49	529.98
108.2	101.96
163.44	154.97
102.18	305.02
157.46	280.08
178.81	140.04
275.28	110.65
116.76	122.58
307.27	577.64
242.15	366.45
247.74	261.36
295.31	102.94
220.26	121.77
579.41	201.34
106.58	156.22
357.6	246.53
122.14	150.29
178.78	174.34
288.86	246.49
159.37	168.61
172.97	534.48
505.29	227.83
186.18	169.54
149.94	172.72
284.11	250.17
257.42	195.34
159.03	229.75
309.93	178.39
137.96	161.94
142.79	157.22
157.53	264.94
114.24	124.37
416.84	156.86
185.9	377.28
423.29	193.06
156.47	280.45
222.08	159.79
110.74	163.41
100.54	126.65
319.05	174.09
110.67	166.73
162.86	107.75
385.93	294.62
315.52	242.61
230.85	139.03
326.11	241.52
555.49	205.85
293.82	223.69
131.93	143.75
124.76	167.36
466.83	320.22
126.96	342.83
417.24	176.61
191.4	187.04
124.08	163.47
422.04	268.07
136.72	137.76
366	159.09
414.48	338.66
101.33	106.93
317.73	239.46
260.73	216.99
277.66	111.84
312.88	123.95
590.44	218
468.66	104.37
301.52	149.62
146.88	186.74
102.87	122.17
390.68	131.75
315.33	128.71
325.3	301.84
585.06	138.18
357.62	112.6
105	171.1
104.91	193.26
286.54	145.05
345.94	148.35
185.94	235.69
382.52	300.66
377.7	227.95
187.54	175.08
109.29	228.98
403.66	167.43
396.59	214.23
257.02	135.77
362.49	180.31
201.15	106.01
359.61	241.97
186.97	321.7
353.26	211.53
285.63	163.02
328.1	159.78
301.78	111.41
283.38	107.86
119.38	179.23
158.06	337.54
252.81	184.25
363.03	128.06
115.7	203.15
479.05	137.85
205.69	190.08
515.64	156.02
183.64	201.68
159.48	241.49
103.21	306.89
216.05	164.86
160.18	156.49
258.48	156.83
166.42	233.98
427.82	225.44
196.19	291.21
199.37	190.13
190.39	242.73
110.75	113.73
599.83	149.97
500.34	359.15
317.76	246.6
264.99	186.01
333.13	175.62
147.46	240.42
307.46	356.34
159.4	105.61
127.93	196.2
363.28	137.89
196.01	139.3
157.47	281.58
139.35	227.75
257.44	163.18
176.27	204.36
271.18	152.26
275.33	203.79
341.25	239.25
291.65	197.1
222.08	328.95
260.65	208.05
133.5	332.6
227.47	260.82
241.8	127.66
193.35	232.15
233.7	305.48
100.08	278.91
131.99	174.6
332.69	228.63
163.9	294.31
230.41	222.4
599	186.67
200.36	479.14
324.8	192.29
264.49	178.37
181.16	111.3
268.67	211.37
585.72	197.33
341.12	392.85
263.35	152.31
195.88	131.87
210.91	261.9
167.15	168.62
207.14	214.46
269.28	178.64
125.42	196.36
318.33	199.4
272.66	152.72
234.88	184.65
102.46	240.38
502.99	265.18
186.06	188.41
245.2	202
113.14	178.73
159.66	206.46
295.55	234.19
141.11	131.57
174.41	379.57
139.12	269.75
333.07	225.52
108	224.3
206.76	211.31
253.75	259.36
301.52	300.25
199.48	390.65
152.14	108.6
166.28	166.76
120.39	156.92
132.06	229.92
379.9	422.2
198.93	152.06
127.83	100.94
110.97	250.27
125.3	267.49
182.96	192.97
468.36	228.67
284.43	127.47
154.29	481.68
168.87	214.36
173	166.5
292.46	101.61
180.45	181.21
147.29	231.9
196.5	265.41
239.57	239.03
113.79	210.65
418.22	294.8
326.21	108.17
235.75	154.39
162.13	155.29
193.79	234.47
174.1	450.72
178.87	260.87
267.09	180.17
125.39	290.99
208.78	176.25
317.09	157.34
215.76	206.35
142.26	305.54
196.34	208.73
304.47	264.64
340.43	317.57
115.75	140.21
193.29	347.67
247.89	183.03
179.62	278.57
220.2	183.1
185.82	295.04
417.86	124.9
228.13	102.02
122.81	123.23
251.53	386.79
	154.36
	201.55
	361.2
	198.54
	180.58
	347.46
	339.67
	326.53
	246.64
	188.85
	406.04
	191.95
	240.51
	281.45
	147.04
	300.9
	315.64
	192.23
	158.24
	294.98
	224.21
	352.59
	181.09
	200.79
	204.16
	144.44
	185.25
	247.03
	173.49
	348.74
	215.03
	569.6
	161.91
	129.98
	421.67
	225.61
	218.37
	203.67
	212.57
	232.93
	187.72
	214.91
	383.6
	169.96
	209.95
	109.68
	190.95
	421.86
	346.12
	150.17
	188.54
	129.28
	348.49
	154.88
	141.71
	217.73
	144.32
	158.34
	169.81
	246.81
	215.98
	181.13
	120.82
	403.53
	305.37
	210.15
	350.52
	198.42
	220.52
	158.21
	147.2
	111.06
	287.4
	207.3
	151.88
	160.03
	195.01
	219.04
	132.63
	191.63
	183.06
	279.69
	419.63
	249.94
	187.41
	380.07
	133.71
	260.81
	219.35
	112.94
	123.84
	335.92
	105.02
	113.38
	290.21
	112.45
	183.58
	171.49
	199.66
	130.24
	113.9
	189.63
	124.72
	222.21
	135.66
	388.65
	144.08
	199.49
	352.75
	147.65
	165.38
	141.99
	175.43
	321.37
	276.35
	329.89
	211.6
	228.93
	205.36
	290.91
	148.32
	249.84
	216.18
	223.68
	106.18
	267.33
	276.08
	187.95
	151.99
	174.39
	185.71
	383.65
	202.03
	205.04
	182.77
	154.88
	263.49
	251.33
	308.9
	274.92
	142.71
	582.39
	279.57
	230.51
	168.32
	191.36
	339.23
	346.15
	239.3
	170.01
	122.58
	352.59
	295.36
	342.65
	273.31
	461.45
	161.45
	204.6
	253.57
	164.39
	220.42
	231.58
	114.77
	139.2
	132.24
	109.93
	146.23
	203.6
	172.17
	364.66
	133.24
	150.13
	208.85
	266.02
	257.42
	126.08
	295.48
	187.79
	196.35
	320.3
	395.72
	355.28
	328.39
	190.82
	284.91
	164.7
	312.52
	270.11
	284.51
	231.99
	188.32
	226.5
	155.89
	295.05
	107.43
	453.49
	220.05
	328.82
	177.83
	283.07
	233.57
	145.96
	189.39
	122.16
	213.11
	330.07
	230.76
	163.39
	215.87
	147.6
	159.19
	413.93
	167.46
	192.73
	236.21
	252.04
	400.63
	509
	262.32
	288.52
	340.19
	269.79
	257.73
	402.45
	221.02
	324.28
	160.74
	157.37
	116.56
	167.7
	231.22
	156.87
[truncated: 1,329 more rows]

## Sheet: Sheet2
Lc.Ɵ
CLSM	µCT
46.87	24.85
2.3	18
53.56	13.3
66.86	9.77
23.16	3.91
5.2	10.66
17.42	10.17
59.35	5.75
88.96	5.41
3.18	13.2
3.6	10.88
28.18	2.49
5.82	23.32
3.11	33.43
1.74	11.27
43.11	13.05
14.71	11.13
2.67	13.14
25.12	6.33
8.86	5.03
1.28	6.64
8.64	28.92
13.83	15.09
62.54	5.21
3.22	31.05
4.62	35.15
4.88	10.39
26.83	3.45
13.94	22.92
0.92	13.84
27.57	9.78
9.99	28.48
17	3.2
15.24	8.65
1.93	24.28
1.71	14.28
4.45	9.66
10.88	5.43
3.95	6.94
24.06	6.4
0.63	46.1
19.61	17.22
15.23	17.81
17.82	10.94
9.24	16.78
2.54	17.43
4.01	8.16
12.69	29.95
4.24	10.66
9.15	4.21
8.17	4.3
9.93	23.03
22.8	20.77
7.63	6.46
20.59	36.65
0.98	42.63
4.68	12.04
11.57	4.46
40.03	7.77
14.24	4.2
7.25	6.72
33.16	31.83
31.53	4.44
15.46	2.24
21.03	9.2
17.96	5.74
19.46	24.94
7.82	4.99
29.21	21.45
8.98	7.27
57.32	7.14
13.84	6.12
6.72	3.23
2.4	12.89
6.97	23.86
4.35	8.3
17.71	7.23
4.24	33.89
43.16	13.61
10.17	15.92
16.58	11.15
16.28	20.02
8.23	9.12
52.52	4.7
26.1	16.74
13.45	17.97
20.03	12.6
8.07	5.4
17.49	10.44
21.71	4.28
11.27	14.13
31.57	4.96
43.85	14.23
38.69	1.87
14.14	7.11
13.82	8.42
1.39	25.48
13.91	9.17
8.03	13.82
12.71	9.92
20.31	10.93
11.81	6.29
36.79	13.01
17.95	14.25
26.81	8.59
2.24	19.38
3.84	34.12
9.98	7.01
7.38	12.59
13.24	11.48
15.04	14.74
26.27	8.94
6.5	18.7
12.93	25.45
57.5	12.52
4.89	5.9
1.66	1.81
3.08	9.23
21.43	11.5
5.33	5.92
10.17	38.16
2.87	12.44
17.92	8.79
3.12	8.42
15.37	11.83
2.66	9.07
2.9	9.67
22.42	4.98
4.3	5.44
10.03	9.42
2.84	14.36
1.08	10.17
43.46	8.53
1.89	3.72
14.41	15.18
2.51	2.07
5.92	45.94
6.58	18.37
0.64	9.82
2.98	2.72
13.86	69.84
4.21	10.09
6.61	8.43
12.46	20.62
26.01	8.11
3.07	4.31
4.93	20.78
7.13	5.9
28.97	22.47
7.7	17.07
0.76	4.6
4.54	5
18.15	7.3
16.09	11.09
1.37	12.03
0.7	6.74
1.56	3.77
5.6	7.92
10.75	17.13
4.34	6.61
0.92	16.17
0.84	3.98
19.88	74.58
15.19	16.17
2.1	2.5
9.65	14.91
4.6	3.84
5.78	2.15
15.22	15.02
12.58	21.45
3.34	36.66
5.95	8.33
21.38	11.02
8.56	9.38
1.29	14.61
11.94	1.63
9.25	10.98
5.15	9.53
17.62	14.75
11.08	4.67
3.23	7.85
39.97	10.61
18.33	3.73
5.99	10.85
37	11.19
8.81	9.98
16.51	11.84
24.15	6.67
20.67	32.13
17.44	3.23
19.08	12.89
6.19	23.86
18.11	8.3
30.31	13.61
16.96	15.92
10.47	11.15
13.53	20.02
7.37	4.7
11.11	16.74
2.66	12.6
7.95	5.4
5.05	10.44
44.04	14.13
17.72	4.96
3.87	14.23
42.09	1.87
10.24	7.11
17.44	8.42
13.65	25.48
16.27	9.17
22.86	13.82
12.65	9.92
9.28	6.29
25.33	13.01
20.06	14.25
7.1	8.59
17.33	19.38
10.2	34.12
10.04	7.01
18.23	14.74
21.65	8.94
10.24	25.45
5.21	12.52
20.95	1.81
47.19	9.23
40.24	11.5
27.37	5.92
12.82	38.16
14.93	12.44
1.82	8.79
15.18	8.42
3.07	11.83
27.35	9.67
13.52	4.98
17.1	5.44
20.06	9.42
12.5	14.36
16.79	10.17
4.22	8.53
32.1	3.72
19.97	15.18
18.48	2.07
19.9	2.72
20.46	69.84
2.38	8.43
4.67	8.11
3.38	4.31
9.83	20.78
6.57	5.9
2.62	22.47
15.92	17.07
12.54	4.6
15.24	5
27.56	7.3
7.32	11.09
13.72	12.03
44.62	6.74
35.11	7.92
10.36	17.13
35.04	6.61
49.56	16.17
15.84	3.98
3.86	74.58
10.53	16.17
34.71	2.5
11.3	14.91
13.84	3.84
26.88	2.15
31.11	15.02
7.82	21.45
13.79	8.33
43.33	11.02
46.24	9.38
10.79	14.61
5.44	10.98
9.01	14.75
10.41	4.67
0.86	7.85
7.05	10.61
1.67	3.73
1.65	10.85
14.32	11.19
4.15	9.98
3.34	11.84
6.96	6.67
3.81	32.13
4.12	0.91
4.02	8.21
37.43	2.97
14.05	9.76
13.67	5.73
33.11	13.18
14.32	28.94
1.39	12.44
2.62	16.82
0.75	8.08
13.67	11.29
0.86	18.43
1.59	12.07
17.45	19.35
68.51	7.78
8.1	1.29
4.89	18.76
0.56	13.8
83.87	8.63
5.55	4.49
5.31	12.77
4.92	54.09
10.2	14.53
20.91	8.7
3.12	6.86
3.52	5.24
7.54	4.71
4.92	30.47
5.56	4.95
2.1	10.48
50.12	11.13
14.67	11.88
3.29	23.12
3.57	8.23
14.59	13.38
8.43	5.38
0.81	62
6.83	8.2
3.88	16.56
2.13	38.83
8.44	3.86
13.72	13.16
10.5	26.9
6.36	12
4.06	2.36
15.99	4.04
11.05	9.73
2.05	4.51
3.96	7.35
4.53	9.07
7.32	32.57
6.31	6.47
3.16	14.15
4.7	9.41
16.87	3
4.88	4.79
11.33	9.04
3.9	12.89
2.88	12.75
5.44	11.82
1.41	9.16
0.89	10.07
4.53	17.64
11.18	18.85
4.21	25.43
1.59	3.33
4.4	6.46
18.24	9.76
4.58	11.06
4.96	16.63
1.21	23.74
8.79	7.74
6.72	17.37
3.78	3.25
2.97	12.15
2.87	8.85
16.25	9.88
14.49	4.24
13.07	6.78
19.25	11.65
18.47	2.16
4.22	12.88
15.21	7.7
25.64	48.61
54.63	12.1
5.72	8.74
11.33	23.31
39.7	5.09
45.38	21.11
23.05	10.83
31.79	14.05
1.33	10.06
5.33	5.25
6.9	19.07
20.43	12.45
6.76	4.18
24.34	18.73
9.42	60.1
10.68	7.35
2.73	13.91
25.06	7.05
10.08	57.67
8.62	13.76
29.97	8.99
4.4	6.81
9.58	19.03
9.34	17.34
27.89	6.08
1.82	3.93
26.77	12.16
18.42	7.98
5.74	14.48
13.62	10.81
27.47	14.87
4.1	4.82
3.04	13.59
5.11	13.01
16.22	13.48
2.83	7.76
25.09	4.94
7	11.22
10.22	18.44
28.51	0.94
3.93	13.6
3.58	48.81
31.59	19.61
17.48	6.73
8.41	37.33
41.74	9.43
36.75	18.67
41.99	7.52
20.81	14.66
3.23	4.21
2.49	1.86
22.98	10.95
19.28	11
11.28	14.58
3.77	3.06
6.1	6.27
11.4	88.94
15.95	39.85
17.76	5.1
23.47	10.13
3.49	77.44
19.08	3.76
30.11	17.13
7.07	8.94
15.67	21.33
28.15	13.17
34.24	13
12.74	13.69
11.79	85.43
16.55	5.36
9.05	4.68
11.44	32.24
21.59	20.4
12.69	4.95
3.35	10.72
4.42	3.48
22.47	5.05
19.17	53.83
7.08	8.6
16.23	9.32
18.5	14.63
2.05	10.11
14.95	10.78
11.51	7.47
9.04	17.69
15.04	20.87
1.28	9.63
41.6	4.91
3.56	25.73
3.33	7.19
30.29	7.54
33.7	18.73
6.25	5.54
2.74	18.91
6.35	19.67
4.85	8.45
16.03	28.47
9.9	2.72
25.3	3.03
31.75	5.71
8.71	3.46
9.26	10.96
19.23	10.25
16.66	4.52
6.12	3.55
19.87	2.56
9.1	6.28
40.44	8.8
0.27	28.69
9.44	5.25
4.86	8.03
41.67	13.38
4.18	22.45
10.49	7.19
29.99	8.85
5.23	6.58
12.35	10.58
30.63	1.02
25.28	38.46
6.02	0.72
4.19	18
23.94	12.83
22.46	7.57
11.86	47.64
16.88	17.53
4.5	8.25
10.96	2.84
3.74	4.91
8.08	7.15
4.63	6.73
7.47	10.15
13.7	8.13
3.02	3.25
19.27	6.55
8.8	8.05
7.98	5.94
11.69	5.07
12.97	25.65
19.47	80.88
17.74	12.48
32.72	7.32
6.59	10.2
21.13	7.06
4.24	9.13
32.34	3.77
7.1	18.41
6.52	12.84
22.21	11.19
40.94	7.42
2.19	1.39
8.43	3.38
12.98	19.47
14.18	13.8
5.72	17.56
12.58	9.14
24.54	9.02
11.96	7.09
4.44	12.62
17	7.61
6.45	5.39
11.01	2.37
7.91	23.6
7.9	5.1
48.3	7.48
2.04	14.14
42.89	9.7
48.42	20.63
15.17	28.45
13.37	5.1
10.69	8.65
7.44	9.95
13.05	16.48
16.41	8.69
9.45	5.12
1	1.82
12.04	8.7
12.22	8.3
5.67	3.71
1.51	2.07
32.59	17.35
7.34	49.76
12.43	3.74
6.56	16.7
0.89	6.37
5.12	10.52
3.96	17.86
8.9	11.33
2	6.28
36.75	8.9
44.49	31.4
9.64	20.17
1.32	1.83
0.89	5.12
17.17	55.64
6.61	19.69
1.4	6.63
4.82	4.28
5.42	10.56
13.11	8.89
3.91	4.58
6.47	3.63
10.48	8.84
4.97	11.87
9.24	2.19
28.97	12.3
2.65	23.4
24.68	33.62
3.72	11.74
4.71	1.14
16.32	7.76
24.73	6.69
12.39	1.72
25.59	2.04
2.77	5.02
40.63	10
3.02	10.58
10.83	1.06
7.78	0.57
5.11	2.4
4.45	62.46
4.98	28.68
0.47	9.24
30.56	14.62
3.82	83.99
20.24	9.75
0.41	21.31
1.77	15.32
8.03	7.21
10.6	5.61
20	1.26
7.92	15.53
10.23	8.1
7.69	5.89
15.12	6.48
3.07	7.61
3.19	18.25
4	8.79
11.47	11.02
7.86	10.24
18.53	12.13
11.05	5.23
25.21	4.14
24.57	42.89
12.5	1.86
6.06	9.82
11.19	22.11
40.84	6.49
9.2	10.23
6.52	26.89
32.3	30.79
23.73	16.85
2.54	22.9
8.53	12.93
14.44	2.09
26.06	4.92
5.11	9.67
15.04	5.33
8.87	6.57
36.12	46.05
37.11	3.09
17.64	40.7
35.04	18.32
19.31	6.86
6.03	6.9
4.78	9.8
7.25	24.67
32.73	19.33
1.27	7.94
34.9	0.54
42.27	21.28
7.04	16.15
5.11	17.8
23.7	15.19
31.43	10.08
27.84	16.41
5.3	7.08
13.63	5.55
4.36	8.86
39.2	38.88
7	12.23
24.79	12.57
11.37	8.63
22.57	9.05
21.67	23.52
3.97	7.8
17.46	5.73
14.8	33.25
4.38	8.57
15.49	18.21
22.23	7.51
39.54	3.23
3.53	2.06
13.65	24.27
20.08	12.26
36.66	18.78
3.32	3.95
31.53	40.15
6.84	17.93
2.72	6.79
7.13	0.23
23.88	1.19
8.97	2.32
19.71	9.41
11.44	14.17
3.85	4.53
1.5	8.67
5.06	5.63
3.9	7.82
6.67	10.03
0.82	12.5
14.53	15.18
5.54	11.02
13.35	10.8
21.26	13.92
5.89	8.27
2.85	18.16
3.93	10.39
2.59	11.95
8.83	6.03
15.54	5.88
7.3	13.95
7.75	3.11
8.94	10.72
2.73	23.48
2.29	3.05
14.8	12.97
10.74	7.58
10.11	10.54
5.5	7.71
11.66	25.4
6.76	12.43
3.38	15.08
37.54	6.73
10.85	8.4
10.02	21.92
4.8	7.81
6.92	10.07
34.85	7.38
9.15	47.42
5.67	10.01
4.23	6.19
22.91	34.92
18.07	1.47
1.6	4.1
24.77	21.18
1.58	16.74
3.64	11.69
11.65	20.15
12.35	16.84
20.8	9.28
7.14	11.46
7.38	2.44
11.46	11.03
6.34	18.08
5.68	19.51
10.48	12.84
4.71	19.3
13.06	23.22
1.35	12.1
14.08	13.27
14.8	9.31
2.57	3.74
1.59	36.48
39.12	2.11
3.85	19.38
4.14	9.8
5.35	36.6
5.96	4.43
9.27	35.91
4.11	36
7.79	5.37
16.06	11.22
27.89	5.09
21.92	25.74
22.28	7.4
21.87	17.26
17.86	6.48
3.53	12.42
7.12	7.76
10.49	14.04
4.49	11.63
21.65	16.67
8.51	26.24
1.13	22.2
10.98	17.09
19.15	7.22
6.84	2.84
13.82	6.1
9.78	18.77
14.83	13.66
15.23	27.05
12.67	2.77
31.23	15.58
29.95	9.64
12.2	11.64
8.45	5.64
15.78	14.52
10.78	7.34
12.49	4.83
10.38	23.8
10.85	20.75
27.26	3.98
40.91	14.37
2.87	6.67
8.26	1.22
7.44	4.55
26.53	6.8
9.96	6.07
28.83	5.14
3.22	9.1
11.38	25.21
14.12	7.55
6.3	12.54
18.63	3.7
22.76	15.53
4.82	12.8
16.37	15.35
32.15	17.59
3.51	2.78
28.35	22.48
37.18	4.16
9.21	0.92
17.26	3.89
30.27	13.71
15.49	9.19
6.55	20.11
9.57	32.07
16.1	4.49
5.19	7.44
9.53	10.69
2.48	2.02
16.7	4.11
13.75	62.69
9.26	1.84
7.58	8.64
7.22	24.89
12.43	8.97
6.87	53.44
5.53	2.95
16.06	10.78
32.92	0.88
3.25	5.15
2.32	5.52
17.72	6.68
20.39	16.04
34.07	5.29
26.48	8.12
6.82	11.72
3.8	5.72
7.66	11.98
28.93	1.34
19.09	20.06
35.7	3.73
20.67	12.08
1.24	4.82
0.91	10.49
12.11	6.53
17.43	3.19
6.32	4.01
18.42	11.13
5.93	17.83
4.35	1.64
4.41	5.44
16.2	5.59
9.25	8.89
2	2.98
23.12	21.92
12.2	1.31
11.86	58.64
14.33	0.82
56.23	16.98
1.16	17.33
8.45	1.76
22.86	3.72
10.23	11.69
17.78	2.39
2.75	8.01
48.25	6.9
7	3.91
41.13	20.91
2.13	3.24
9.47	6.47
4.63	0.4
12.23	38.37
1.92	9.65
16.66	2.84
5.96	17.91
11.63	3.15
1.08	21.14
22.98	11.5
1.97	13.76
25.94	12.17
22.87	9.02
11.12	6.7
11.26	16.59
4.2	8.58
1.42	7.8
6.69	6.87
49.04	15.05
14.36	5.78
12.04	1.7
12.96	8.81
34.48	7.54
8.27	7.46
33.21	8.97
61.74	9.11
20.36	26.81
14.66	6.55
70.15	2.8
11.79	12.06
8.08	8.58
25.08	7.64
9.52	6.85
9.61	2.35
1.06	4.19
3.11	8.1
20.66	7.38
2.97	28.5
10.21	8.06
16.24	54.38
35.05	10.18
15.06	22.21
7.13	11.41
8.04	5.26
45.48	11.76
18.86	3.97
2.18	16.51
11.5	12.25
5.23	2.75
5.78	8.26
3.67	6.41
22.01	7.86
27.29	1.04
54.2	3.94
1.43	10
6.49	15.32
42.87	3.28
4.82	15.58
33.69	9.29
2.12	20.03
2.37	2.34
1.05	6.59
15.37	13.22
19.23	5
42.28	7.94
18.18	13.53
19.55	7.71
42	19.99
5.71	6.77
23.65	9.89
1.72	2.64
5.94	9.56
42.31	3.52
17.54	18.74
3.33	11.68
15.3	8.34
12.67	4.88
9.1	24.38
8.01	5.18
13.97	8.51
1.23	21.13
53.93	16.38
9.91	6.62
4.97	12.04
25.1	3.98
12.66	5.72
28.05	6.18
19.69	27.56
30.02	11.52
9.77	17.19
4.79	14.49
3.06	13.72
6.31	8.83
10.51	28.51
4.06	14.76
3.08	17.87
7.2	3.32
17.19	11.59
8.38	2.29
19.44	7.78
31.12	6.65
17.07	26.06
25.57	9.68
4.5	6.74
2.08	10.46
34.2	9.18
42.13	3.72
16.98	10.55
6.6	5.11
12.82	4.16
4.49	17.77
3.42	9.31
20.84	4.07
39.49	31.85
9.19	2.99
7.16	9.85
6.28	4.85
29.92	26.48
12.12	16.44
6.65	42.31
5.25	4.81
19.35	12.2
7.48	14.02
3.02	9.93
22.15	1.2
1.17	9.58
6.76	32.62
36.59	16.4
2.81	22.85
4.79	11.94
9.46	6.42
14.48	23.84
26.99	21.22
14.02	5.33
6.55	4.79
0.67	7.18
1.97	27.5
16.35	20.3
1.23	21.55
10.79	7.88
5.73	2.98
3.84	6.35
7.88	7.09
6.77	3.48
20.69	37.38
11.26	5.38
6.79	17.54
1.62	32.6
16.22	28.06
6.98	7.49
0.9	19.5
18.27	17.6
6.17	4.43
17.23	3.77
4.31	5.22
8.11	16.19
11.21	7.19
29.27	18.4
7.96	10.93
5.04	4.71
5.9	13.63
3.74	29.81
3.85	11.78
11.41	2.79
62.11	3.8
4.93	14.19
2.67	9.59
9.25	32.19
6.59	11.55
4.33	11.82
22.63	22.71
6.4	19.9
17.86	17.94
13.22	8.77
2.91	8.8
2.85	8.89
7.08	4.35
2.31	14.97
15.44	13.37
14.45	11.43
1.83	10.07
7.33	7.01
4.06	20.78
12.99	5.86
18.29	31.08
10.93	4.66
19.42	17.48
6.12	8.33
20.3	87.31
12.88	18.69
13.75	4.54
49.85	4.14
16.61	13.76
12.12	9.41
1.65	13.86
36.17	11.44
1.6	15.5
1.94	3.77
9.24	9.81
6.99	10.86
2.35	7.24
0.85	7.59
2.54	5.79
8	19.8
9.66	3.29
8.86	10.62
2.81	3.72
4.8	12.7
7.94	9.05
4.33	6.12
4.15	6.82
2.48	4.72
10.41	6.51
6.05	11.8
2.92	39.33
16.48	13.63
0.85	4.26
10.57	17.37
20.45	3.89
5.8	2.31
24.02	5.91
12.08	1.93
2.21	10.46
4.62	27.44
8.07	25.96
18.94	4.35
4.5	2.46
16.2	9.06
26.75	3.57
5.15	2.51
9.73	2.52
2.17	8.17
25.91	10.93
31.19	3.3
1.94	4.85
27.55	14.32
7.09	10.32
5.83	2.59
4.02	10.36
30.58	9.56
35.86	8.7
13.98	17.23
7.79	8.73
1.18	3.21
2.88	15.24
17.88	44.44
5.97	0.66
5.94	13.86
6.17	13.92
1.52	14.96
3.74	85.41
16.01	3.29
9.75	9.32
6.14	13.25
6.11	13.17
4.7	3.24
26.21	9.53
32.01	13.62
0.94	7.07
24.46	10.67
11.56	3.17
26.69	7.29
14.96	4.14
1.57	7.58
3.82	6.47
34.93	12.35
7.13	0.24
3.89	4.17
9.53	9.1
2.17	0.05
39.2	17.33
2.39	7.94
20.55	13.84
3.53	2.29
18.86	9.78
15.28	30.75
2.77	2.04
37.6	10.67
21.34	2.46
2.13	4.93
0.99	9.43
7.25	8.21
11.85	19.94
16.71	9.4
14.83	18.47
1.62	21.29
12.4	20.76
20.04	7.13
12	12.58
3.15	5.23
6.78	14.05
3.15	17.59
23.51	13.08
7.85	18.74
8.58	6.59
18.99	15.15
10.9	15.07
2.51	5.33
6.64	6.12
0.26	3.25
17	28.94
32.43	6.41
4.95	5.13
11.88	9.54
4.01	4.52
19.53	1.49
4.16	9.97
2.92	24.78
7.59	8.33
6.78	6.1
24.81	20.28
16.29	7.86
17.27	11.03
15.94	5.52
5.39	13.63
10.16	6.19
0.92	2.44
22.04	2.24
1.14	3.15
12.31	4.16
35.19	13.96
19.54	23.07
12.58	7.45
26.01	5.05
21.12	8.4
1.47	12.82
5.8	10.16
8.51	3.83
11.2	3.64
10.13	16.69
9.02	6.79
11.77	11.25
6.11	3.7
6.45	5.74
58.54	22.22
4.08	15.6
2.16	3.87
9.98	3.9
8.12	14.24
16.72	1.84
24.07	1.25
3.49	12.96
6.46	14.58
17.42	4.36
14.98	2.51
6.02	33.75
2.58	10.82
5.51	7.51
13.69	7.39
3.26	16.3
15.48	7.14
17	25.75
1.92	8.96
7.02	7.26
4.76	12.17
21.86	4.51
12.03	9.98
19.95	8.61
5.88	6.25
20.58	9.38
13.81	21.04
13.63	9.38
13.63	23.16
52.63	3.94
16.36	5.05
12.2	8.77
37.26	2.79
3.42	7.03
2.1	5.46
19.01	11.05
1.68	26.08
7.44	10.54
14.97	3.59
16.96	43.18
15.5	4.42
3.07	31.92
19.22	1.97
2.37	3.87
7.84	8.87
6.11	6.82
4.21	8.83
8.35	12.32
1.99	15.34
6.94	4.57
42.74	10.62
3.74	5.76
16.83	1.13
5.34	5.23
4.8	4.05
4.13	9.44
1.28	7.05
10.11	6.75
48.05	40.34
6.52	10.85
3.17	6.45
25.42	3.32
10.15	11.07
14.28	14.01
19.49	14.11
11.97	1.7
30.65	11.57
22.1	2.63
6.99	3.93
11.45	8.63
2.39	6.94
3.69	5.78
8.91	17.8
15.86	13.51
38.3	6.86
27.14	0.94
4.49	15.84
7.03	4.1
12.65	5.02
1.04	0.57
12.3	9.37
11.48	22.43
17.53	3.66
7.97	9.33
1.71	4.39
31.32	0.79
18.49	2.54
7.73	3.39
1.07	9.52
3.89	4.05
1.56	9.31
25.37	5.52
2.47	6.17
6.24	4.46
2.95	7.69
13.47	3.96
29.54	2.56
4.45	12.37
3.6	6.22
7.73	6.48
9.7	4.29
1.95	7.69
2.72	7.99
1.46	66.61
24.58	5.05
7.35	3.33
1.79	9.32
37.09	11.84
23.23	4.84
8.57	4.04
5.96	0.62
9.23	1.32
8.25	6.28
3.2	6.25
7.62	5.8
5.58	3.2
22.44	17.07
1.1	5.67
1.92	10.67
7.5	22.1
11.75	15.51
1.26	3.01
17.92	2.33
23.44	10.76
5.96	9.08
9.83	2.06
5.37	15.03
4	3.49
5.66	9.28
15.48	1.36
5.09	20.84
11.02	6.58
16.24	9
16.73	2.74
7.2	11.2
9.29	12.96
6.27	0.53
2.64	2.48
17.59	8.13
10.96	6.26
24.94	5.36
77.89	4.57
3.87	1.8
10.62	3.38
2.17	0.88
16.59	9.1
8.22	4.4
2.97	8.93
15.5	3.93
10.41	7.46
2.26	8.14
6.8	2.38
65.95	11.71
4.12	11.63
9.56	6.79
7.13	76.86
2.06	8.05
4.83	7.61
6.86	6.4
16.5	9.11
1.79	17.88
4.74	1.79
12.19	5.34
3.77	4.9
1.73	1.53
7.38	3.21
13.84	0.53
3.87	7.33
10.42	6.23
2.16	14.31
4.48	0.29
10.86	6.87
5.53	8.18
9.03	2.37
17.56	2.78
12.67	13.39
1.5	12.68
30.14	7.89
3.16	2.85
4.58	11.85
0.16	25.99
4.69	4.55
9.79	17.17
14.17	15.35
3.08	5.14
8.55	1.92
1.68	2.72
48.46	6.4
5.26	4.81
24.11	15.53
7.84	16.1
8.77	8.48
4.92	7.33
8.4	9.18
9.05	5.83
1.72	9.08
19.32	20.18
9.56	5.37
21.24	6.78
2.69	9
8.09	7.44
20.37	2.41
44.04	5.14
5.67	13.85
9.94	24.81
18.56	6.07
0.71	79.86
3.7	22.75
14	5.31
5.63	7.43
16.72	19.96
3.23	0.51
9.39	11.63
5.23	3.13
17.07	2.23
2.58	3.22
6.88	9.44
13.1	10.73
14.52	9.03
11.64	4.61
17.24	3.29
43.86	5.91
16.37	4.85
17.79	10.32
19.81	3.21
7.99	13.92
11.35	13.62
4.41	7.94
2.53	13.84
12.55	13.63
0.98	68.29
2.97	9.5
3.79	6.95
1.09	12.71
0.61	11.47
2.51	9.18
4.86	11.39
1.1	60.83
7.88	3.44
1.07	2.88
78.16	7.79
10.91	11.98
15.17	46.39
3.05	2.94
3.19	15.15
19.06	8.86
9.22	4.42
3.53	7.58
6.53	7.39
8.56	5.28
4.18	3.57
31.92	1.65
10.15	1.58
36.6	11.67
9.9	21.01
1.88	8.06
7.22	5.48
2.32	8.55
5.89	6.54
5.7	18.13
5.99	14.36
17.18	2.82
9.58	4.58
4.59	27.17
73.14	7.92
19.47	13.95
4.7	1.72
6.49	4.67
8.72	5.16
17.55	4.66
6.12	30.17
22.81	22.2
13.53	15.56
7.48	1.78
1.35	21.13
1.21	15.04
13.46	9.83
4.23	5.46
8.01	1.77
1.39	71.46
5.25	21.43
16.41	10.67
9.44	3.36
21.38	15.7
12.83	11.52
17.18	19.95
6.95	2.47
21	10.81
18.5	12.76
13.54	4.75
11.35	11.77
13.51	12.73
17.77	20.14
8.02	19.55
24.41	7.17
1.42	12.51
63.24	37.78
15.55	22.78
19.34	5.57
1	6.58
7.66	7.34
3.96	18.47
5.91	3.18
18.51	1.81
12.97	4.16
0.39	19.49
6.1	3.01
40.27	4.81
19.29	6.01
36.8	12.3
4.66	13.26
7.86	46.94
11.54	3.04
16.46	3.47
9.96	5.83
11.59	11.44
16.47	5.3
4.66	1.97
10.48	3.77
5.36	13
6.3	5.61
32.2	0.72
2.23	40.34
30.63	9.46
22.77	7.98
26.8	1.26
28.25	11.71
2.9	4.24
35.19	17.53
16.66	2.52
2.77	15.5
8.81	3.77
3.18	9.81
9.8	5.79
13.92	3.72
8.03	9.05
13.09	6.12
11.62	4.26
32.63	27.44
23.38	2.46
16.2	9.06
15.97	3.57
27.04	8.17
14.56	10.93
9.09	3.3
2.54	14.32
15.82	0.66
24.06	13.86
11.67	14.96
11.99	3.29
11.4	13.17
2.66	10.67
7.04	7.58
0.94	2.46
13.55	4.93
3.68	7.13
1.23	5.23
9.52	18.74
4.3	28.94
1.8	9.54
2.67	24.78
11.92	20.28
5.99	7.86
16.42	11.03
1.06	3.59
15.15	1.89
11.27	11.13
5.33	9.42
16.85	8.58
10.64	8.68
1.03	16.5
14.36	17.64
7.68	16.12
15.13	5.27
4.69	1.06
18.74	31.58
6.98	4.13
3.25	6
2.82	2.45
14.38	25.17
19.09	3.29
2.11	6.06
9.09	4.71
8.23	1.97
11.66	1.79
11.17	3.09
11.84	6.43
19.87	18.93
3.56	13.45
4.67	6.14
4.3	17
2.13	14.79
4.46	17.07
1.23	3.94
9.17	2.75
4.26	2.83
19.33	5.5
5.92	2.67
6.86	9.12
10.74	5.72
8.66	12.6
4.06	5.36
7.22	8.44
13.51	10.55
2.54	7.07
5.61	5.36
2.36	5.38
10.41	6.02
34.07	7.46
3.52	2.19
32.59	10.18
14.16	1.65
20.28	8.99
0.72	13.76
64.13	4.22
38.9	10.01
35.36	2.55
33.03	6.15
28.48	10.41
24.33	6.64
22.49	3.84
21.35	5.48
21.05	2.93
19.33	2.45
18.45	7.15
17.92	13.85
17.71	9.52
17.08	8.51
17	3.92
16.95	25.1
16.83	8.93
16.3	5.1
16.29	6.82
16.21	7.91
15.99	8.4
14.98	4.35
14.87	5.17
14.53	5.15
14.43	3.88
14.31	0.3
13.96	9.06
13.84	13
13.73	3.11
13.6	9.36
12.98	4.78
12.49	3.95
12.44	9.01
12.25	1.32
11.75	7.07
11.46	8.83
11.38	6.89
11.33	16.12
11.14	6.88
11.13	9.65
10.98	9.95
10.95	16.1
10.81	17.19
10.76	2.6
10.13	10.69
10	4.74
9.99	21.94
9.45	5.34
9.12	9.77
8.87	5.46
8.73	8.75
8.64	8.98
8.02	8.27
7.92	6.45
7.81	2.57
7.64	11.23
7.55	2.01
7.39	18.1
6.92	8.59
6.79	3.8
6.77	15.35
6.27	15.05
6.26	3.6
6.08	4.74
6.08	9.87
6.06	7.63
5.58	13.26
5.56	14.63
5.46	4.12
5.38	0.97
5.28	14.33
5.18	10.62
5.15	3.73
4.69	9.39
4.66	8.27
4.64	4.07
4.52	3.81
4.49	7.17
4.47	6.38
4.46	8.81
4.32	18.8
4.28	7.88
4.17	11.36
4.02	5.99
3.53	6.68
3.44	7.03
3.41	2.4
3.25	13.58
3.24	3.67
3.22	7.6
3	13
2.9	12.23
2.9	10.17
2.73	4.89
2.61	8.22
2.53	8.29
2.46	19.14
2.42	22.38
2.41	14.07
2.22	16.48
2.01	13.32
1.64	18.82
1.53	3.82
1.44	4.73
1.43	4.29
1.3	4.49
1.28	2.28
1.27	14.25
0.96	1.67
0.76	15.59
0.38	13.44
0.28	12.72
0.83	7.02
1.49	16.59
16.24	10.37
7.49	20.86
15.73	10.03
12.12	13.57
9.84	4.67
3.46	6.66
4.83	10.55
13.24	2.56
17.95	6.73
2.45	8.82
2.69	23.5
4.48	6.65
9.66	9.49
13.85	11.58
10.17	9.19
0.91	2.65
7.27	8.43
14.14	1.15
2.89	17.57
2.71	3.41
10.47	7.17
6.68	13.07
17.71	9.36
9.97	20.05
3.72	6.31
8.03	6.18
13.12	6.63
13.18	10.11
11.71	12.45
2.3	11.03
13.92	21.5
11.5	5.75
13.45	19.78
6.39	34.51
6.83	4.9
14.81	3.9
6.96	4.01
1.24	4.88
13.85	2.07
7.34	5
8.23	5.95
7.86	3.61
12.18	4.3
8.53	6.55
15.49	8.53
6.52	10.37
4.71	5.6
6.4	18.82
6.19	4.58
2.73	14.09
5.09	2.91
4.68	9.69
17.72	4.29
10.47	20.46
8.71	10.31
	5.37
	8.88
	8.19
	39.09
	8.13
	7.14
	5.41
	13.4
	5.26
	3.32
	3.67
	13.87
	11.58
	9.31
	3.8
	9.88
	14.33
	10.45
	18.78
	2.01
	6.71
	2.68
	1.35
	8.72
	10.4
	8.21
	18.03
	1.48
	29.19
	4.63
	10.29
	6.34
	15.15
	3.52
	10.1
	3.73
	4.2
	5.84
	2.62
	7.76
	4.09
	6.95
	11.75
	5.18
	9.28
	28.12
	7.92
	4.62
	10.19
	4.92
	0.46
	14.03
	2.81
	14.91
	30.9
	7.5
	8.7
	3.67
	7.96
	0.33
	1.56
	15.51
	15.54
	10.1
	8.13
	2.61
	2.85
	4.58
	11.09
	18.63
	73.25
	6.12
	13.68
	8.85
	5.98
	8.66
	19.46
	9.18
	7.74
	5.46
	9.03
	1.81
	9.31
	2.39
	11.01
	5.02
	17.36
	4.9
	5.4
	1.18
	23.17
	0.8
	7.26
	13.34
	4.66
	11.47
	8.95
	8.65
	15.95
	16.75
	12.51
	10.23
	5.65
	11.71
	2.06
	5.59
	6.25
	21.68
	7.86
	16.27
	9.13
	4.55
	8.55
	5.43
	5.57
	13.09
	4.95
	7.49
	8.39
	12.45
	9.05
	10.43
	18.98
	1.69
	5.97
	7.87
	12.43
	10.85
	25.07
	6.72
	4.74
	2.23
	6.77
	12.11
	7.93
	1.62
	6.39
	6.63
	4.76
	7.56
	28.49
	2.01
	7.68
	5.37
	8.93
	10.28
	2.45
	5.84
	7.25
	6.45
	26.5
	2.86
	9.3
	6.57
	5.01
	9.03
	14.47
	3.86
	8.29
	11.27
	9.8
	4.92
	7.18
	8.42
	8.02
	16.83
	40.85
	3.36
	13.92
	25.25
	5.23
	9.62
	9.51
	1.22
	7.41
	14.96
	3.86
	8.64
	8.08
	7.6
	3.07
	7.49
	9.86
	5.54
	7.36
	7.46
	4.95
	6.76
	12.84
	25.59
	15.26
	3.62
	3.78
	12.32
	11.16
	23.67
	3.88
	15.23
	8.8
	13.55
	12.06
	9.64
	7.98
	10.97
	3.53
	9.77
	4.77
	12.43
	7.14
	13.35
	4.01
	11.93
	13.67
	9.29
	10.2
	12.67
	6.27
	17.79
	8.57
	9.63
	9.63
	8.45
	4.09
	4.02
	9.49
	8.23
	8.08
	17.83
	14.46
	17.08
	7.75
	15.26
[truncated: 1,329 more rows]

## Sheet: Sheet3
Lc.Sph
CLSM	µCT
0.24	0.67
0.57	0.58
0.55	0.66
0.45	0.63
0.41	0.61
0.39	0.64
0.41	0.55
0.62	0.62
0.47	0.5
0.43	0.67
0.51	0.58
0.48	0.62
0.44	0.64
0.5	0.57
0.53	0.62
0.53	0.64
0.47	0.61
0.46	0.64
0.47	0.66
0.52	0.67
0.51	0.65
0.52	0.64
0.42	0.57
0.48	0.55
0.49	0.55
0.45	0.62
0.55	0.6
0.48	0.63
0.49	0.54
0.55	0.54
0.54	0.59
0.57	0.51
0.55	0.63
0.5	0.53
0.51	0.47
0.45	0.51
0.39	0.52
0.43	0.59
0.51	0.58
0.49	0.58
0.49	0.65
0.48	0.62
0.57	0.58
0.52	0.61
0.33	0.68
0.54	0.61
0.51	0.55
0.49	0.62
0.41	0.48
0.52	0.58
0.49	0.53
0.52	0.64
0.6	0.58
0.59	0.62
0.59	0.62
0.47	0.66
0.61	0.65
0.58	0.54
0.53	0.54
0.56	0.54
0.54	0.65
0.49	0.56
0.54	0.7
0.59	0.6
0.44	0.57
0.53	0.56
0.52	0.63
0.56	0.55
0.57	0.63
0.5	0.66
0.58	0.68
0.59	0.47
0.45	0.62
0.62	0.56
0.46	0.63
0.56	0.68
0.32	0.54
0.41	0.62
0.47	0.7
0.51	0.72
0.59	0.6
0.66	0.58
0.41	0.6
0.54	0.5
0.5	0.61
0.51	0.61
0.55	0.65
0.42	0.6
0.49	0.62
0.56	0.69
0.57	0.66
0.32	0.59
0.51	0.63
0.49	0.49
0.54	0.66
0.63	0.7
0.51	0.66
0.45	0.62
0.42	0.71
0.53	0.46
0.6	0.68
0.46	0.66
0.53	0.67
0.57	0.66
0.59	0.59
0.57	0.52
0.5	0.56
0.55	0.63
0.49	0.6
0.58	0.58
0.5	0.65
0.47	0.54
0.56	0.54
0.56	0.68
0.57	0.63
0.47	0.64
0.51	0.66
0.49	0.56
0.54	0.53
0.56	0.56
0.53	0.56
0.49	0.65
0.47	0.54
0.45	0.61
0.52	0.59
0.52	0.57
0.48	0.64
0.57	0.68
0.45	0.49
0.48	0.66
0.59	0.66
0.54	0.58
0.51	0.66
0.55	0.61
0.59	0.53
0.56	0.52
0.58	0.58
0.58	0.61
0.5	0.7
0.55	0.57
0.65	0.61
0.49	0.61
0.48	0.68
0.47	0.64
0.46	0.61
0.56	0.67
0.58	0.63
0.54	0.6
0.52	0.61
0.57	0.61
0.61	0.62
0.59	0.52
0.44	0.7
0.54	0.61
0.51	0.61
0.38	0.58
0.34	0.54
0.66	0.68
0.51	0.57
0.56	0.58
0.57	0.51
0.55	0.59
0.57	0.63
0.58	0.53
0.57	0.56
0.51	0.61
0.59	0.61
0.6	0.57
0.53	0.66
0.62	0.6
0.54	0.66
0.39	0.55
0.59	0.59
0.6	0.54
0.53	0.68
0.62	0.66
0.53	0.57
0.58	0.65
0.53	0.54
0.57	0.59
0.55	0.58
0.48	0.63
0.61	0.62
0.56	0.66
0.57	0.6
0.59	0.66
0.51	0.64
0.51	0.59
0.62	0.69
0.52	0.63
0.6	0.66
0.67	0.68
0.51	0.47
0.5	0.56
0.54	0.63
0.55	0.68
0.67	0.62
0.44	0.7
0.44	0.6
0.54	0.58
0.61	0.6
0.46	0.61
0.57	0.61
0.53	0.65
0.58	0.6
0.58	0.62
0.57	0.69
0.6	0.66
0.48	0.59
0.52	0.63
0.6	0.66
0.54	0.7
0.5	0.66
0.62	0.62
0.43	0.71
0.55	0.46
0.59	0.67
0.59	0.66
0.59	0.52
0.56	0.56
0.42	0.6
0.61	0.58
0.66	0.65
0.54	0.54
0.49	0.54
0.52	0.68
0.54	0.63
0.55	0.64
0.58	0.66
0.64	0.53
0.49	0.56
0.48	0.56
0.61	0.65
0.55	0.54
0.63	0.61
0.52	0.59
0.62	0.57
0.54	0.64
0.48	0.68
0.56	0.58
0.43	0.66
0.58	0.53
0.52	0.58
0.57	0.61
0.53	0.7
0.4	0.57
0.44	0.61
0.5	0.61
0.58	0.68
0.55	0.64
0.46	0.61
0.62	0.67
0.53	0.63
0.57	0.6
0.51	0.61
0.58	0.62
0.6	0.52
0.57	0.7
0.56	0.61
0.55	0.61
0.38	0.58
0.62	0.54
0.52	0.68
0.5	0.57
0.6	0.58
0.59	0.51
0.61	0.59
0.61	0.63
0.54	0.53
0.55	0.56
0.66	0.61
0.56	0.57
0.46	0.6
0.43	0.66
0.44	0.55
0.54	0.59
0.62	0.54
0.52	0.68
0.46	0.66
0.48	0.57
0.21	0.65
0.56	0.54
0.55	0.58
0.52	0.63
0.31	0.66
0.4	0.58
0.47	0.47
0.55	0.57
0.57	0.58
0.24	0.67
0.48	0.66
0.34	0.58
0.44	0.63
0.22	0.57
0.42	0.62
0.49	0.5
0.62	0.59
0.33	0.58
0.59	0.63
0.54	0.65
0.58	0.66
0.49	0.51
0.46	0.66
0.55	0.56
0.54	0.63
0.44	0.69
0.56	0.55
0.52	0.66
0.53	0.59
0.58	0.65
0.53	0.66
0.61	0.62
0.56	0.62
0.54	0.66
0.54	0.58
0.65	0.58
0.59	0.63
0.56	0.55
0.52	0.63
0.47	0.57
0.54	0.63
0.52	0.61
0.52	0.59
0.56	0.62
0.47	0.69
0.54	0.5
0.44	0.64
0.51	0.66
0.42	0.58
0.48	0.63
0.53	0.64
0.57	0.59
0.56	0.63
0.59	0.64
0.48	0.63
0.58	0.58
0.51	0.6
0.5	0.62
0.41	0.61
0.58	0.63
0.55	0.59
0.53	0.68
0.51	0.55
0.43	0.62
0.47	0.67
0.49	0.56
0.5	0.52
0.57	0.62
0.52	0.58
0.45	0.52
0.5	0.52
0.57	0.54
0.55	0.63
0.47	0.58
0.47	0.58
0.42	0.58
0.45	0.63
0.58	0.64
0.5	0.56
0.57	0.63
0.61	0.45
0.42	0.59
0.42	0.63
0.37	0.73
0.49	0.69
0.52	0.61
0.53	0.63
0.41	0.6
0.46	0.61
0.51	0.54
0.46	0.52
0.43	0.61
0.44	0.57
0.54	0.65
0.62	0.68
0.52	0.65
0.46	0.6
0.48	0.59
0.21	0.65
0.56	0.58
0.55	0.54
0.52	0.63
0.31	0.53
0.4	0.7
0.47	0.6
0.55	0.64
0.57	0.62
0.24	0.61
0.48	0.54
0.34	0.64
0.44	0.54
0.22	0.57
0.42	0.64
0.49	0.68
0.62	0.59
0.33	0.65
0.59	0.56
0.54	0.57
0.58	0.62
0.49	0.68
0.46	0.62
0.55	0.55
0.54	0.64
0.44	0.59
0.56	0.63
0.52	0.62
0.53	0.61
0.58	0.63
0.53	0.61
0.61	0.63
0.56	0.58
0.54	0.69
0.54	0.55
0.65	0.64
0.59	0.53
0.56	0.62
0.52	0.63
0.47	0.56
0.54	0.55
0.52	0.68
0.52	0.54
0.56	0.62
0.47	0.59
0.54	0.54
0.44	0.5
0.51	0.58
0.42	0.69
0.48	0.53
0.53	0.56
0.57	0.59
0.56	0.76
0.59	0.53
0.48	0.66
0.58	0.59
0.51	0.56
0.5	0.64
0.41	0.52
0.58	0.64
0.55	0.55
0.53	0.64
0.51	0.58
0.43	0.73
0.47	0.67
0.49	0.46
0.5	0.63
0.57	0.54
0.52	0.55
0.45	0.61
0.5	0.72
0.57	0.52
0.55	0.65
0.47	0.44
0.47	0.58
0.42	0.53
0.45	0.61
0.58	0.66
0.5	0.59
0.57	0.66
0.61	0.53
0.42	0.62
0.42	0.65
0.37	0.52
0.49	0.57
0.52	0.51
0.53	0.58
0.41	0.64
0.46	0.62
0.51	0.61
0.52	0.55
0.59	0.66
0.58	0.7
0.48	0.69
0.57	0.69
0.56	0.54
0.6	0.6
0.6	0.56
0.55	0.54
0.55	0.62
0.5	0.63
0.57	0.44
0.46	0.7
0.43	0.56
0.48	0.58
0.57	0.6
0.6	0.52
0.55	0.69
0.49	0.63
0.52	0.6
0.58	0.51
0.63	0.62
0.56	0.69
0.63	0.57
0.59	0.57
0.51	0.48
0.53	0.6
0.47	0.56
0.58	0.63
0.56	0.65
0.6	0.61
0.59	0.65
0.47	0.51
0.42	0.64
0.56	0.5
0.59	0.59
0.44	0.73
0.48	0.69
0.63	0.7
0.46	0.54
0.48	0.62
0.45	0.53
0.59	0.65
0.5	0.66
0.57	0.58
0.46	0.59
0.48	0.52
0.51	0.58
0.56	0.62
0.58	0.65
0.56	0.46
0.6	0.58
0.34	0.58
0.46	0.58
0.55	0.53
0.48	0.65
0.41	0.66
0.38	0.6
0.5	0.59
0.53	0.64
0.64	0.53
0.54	0.54
0.56	0.5
0.52	0.63
0.54	0.63
0.54	0.54
0.31	0.57
0.48	0.47
0.28	0.73
0.56	0.57
0.55	0.66
0.4	0.57
0.55	0.63
0.66	0.68
0.49	0.64
0.51	0.62
0.59	0.64
0.55	0.65
0.38	0.5
0.52	0.64
0.55	0.5
0.6	0.69
0.45	0.69
0.63	0.54
0.57	0.61
0.44	0.65
0.62	0.65
0.6	0.61
0.5	0.69
0.5	0.67
0.54	0.53
0.58	0.6
0.52	0.65
0.49	0.55
0.52	0.46
0.57	0.53
0.61	0.57
0.65	0.62
0.56	0.6
0.5	0.44
0.44	0.65
0.56	0.66
0.52	0.58
0.39	0.54
0.21	0.5
0.6	0.63
0.55	0.58
0.6	0.7
0.46	0.6
0.6	0.67
0.52	0.53
0.6	0.59
0.5	0.59
0.55	0.5
0.61	0.49
0.6	0.77
0.58	0.6
0.47	0.54
0.51	0.5
0.53	0.57
0.58	0.56
0.64	0.54
0.44	0.56
0.55	0.56
0.65	0.57
0.42	0.7
0.53	0.58
0.46	0.62
0.51	0.65
0.55	0.64
0.53	0.52
0.55	0.58
0.6	0.6
0.56	0.64
0.6	0.67
0.59	0.6
0.42	0.56
0.35	0.67
0.59	0.75
0.55	0.68
0.53	0.65
0.51	0.72
0.55	0.62
0.53	0.59
0.57	0.42
0.49	0.56
0.57	0.54
0.49	0.53
0.51	0.55
0.56	0.61
0.58	0.58
0.46	0.52
0.35	0.63
0.56	0.69
0.41	0.6
0.66	0.66
0.61	0.61
0.5	0.58
0.53	0.56
0.52	0.69
0.51	0.59
0.6	0.57
0.61	0.65
0.51	0.64
0.48	0.67
0.58	0.6
0.56	0.57
0.6	0.54
0.47	0.56
0.57	0.66
0.62	0.65
0.61	0.6
0.56	0.52
0.5	0.65
0.65	0.59
0.52	0.66
0.64	0.59
0.55	0.59
0.56	0.65
0.51	0.58
0.64	0.62
0.54	0.69
0.55	0.56
0.54	0.71
0.4	0.55
0.56	0.63
0.49	0.62
0.52	0.6
0.53	0.55
0.33	0.61
0.34	0.49
0.62	0.62
0.52	0.61
0.61	0.65
0.49	0.62
0.3	0.57
0.57	0.62
0.48	0.6
0.36	0.62
0.44	0.62
0.6	0.63
0.57	0.66
0.5	0.65
0.53	0.59
0.51	0.62
0.54	0.6
0.46	0.56
0.58	0.67
0.51	0.62
0.57	0.64
0.47	0.61
0.59	0.66
0.52	0.63
0.51	0.5
0.59	0.65
0.33	0.54
0.5	0.64
0.6	0.6
0.48	0.61
0.65	0.58
0.59	0.61
0.55	0.62
0.63	0.6
0.28	0.53
0.57	0.63
0.56	0.65
0.21	0.67
0.21	0.73
0.3	0.7
0.49	0.63
0.57	0.62
0.48	0.61
0.34	0.6
0.54	0.65
0.62	0.57
0.27	0.64
0.27	0.55
0.56	0.66
0.33	0.53
0.35	0.61
0.57	0.52
0.49	0.55
0.47	0.67
0.24	0.49
0.32	0.63
0.49	0.57
0.35	0.71
0.42	0.61
0.44	0.59
0.46	0.6
0.31	0.63
0.42	0.69
0.32	0.59
0.24	0.63
0.44	0.77
0.53	0.57
0.49	0.59
0.48	0.52
0.53	0.6
0.45	0.65
0.47	0.72
0.48	0.63
0.22	0.58
0.47	0.64
0.28	0.62
0.48	0.48
0.38	0.64
0.36	0.63
0.44	0.6
0.39	0.59
0.45	0.68
0.4	0.68
0.48	0.6
0.3	0.6
0.28	0.63
0.48	0.63
0.39	0.56
0.41	0.59
0.44	0.63
0.45	0.61
0.55	0.62
0.5	0.57
0.51	0.66
0.51	0.65
0.28	0.65
0.45	0.66
0.53	0.64
0.29	0.58
0.49	0.59
0.27	0.71
0.32	0.59
0.49	0.6
0.51	0.5
0.53	0.61
0.48	0.5
0.52	0.58
0.46	0.61
0.48	0.57
0.55	0.69
0.5	0.63
0.41	0.64
0.56	0.65
0.37	0.54
0.35	0.56
0.49	0.53
0.44	0.56
0.22	0.58
0.23	0.54
0.47	0.6
0.33	0.49
0.55	0.5
0.34	0.58
0.38	0.57
0.26	0.54
0.49	0.55
0.48	0.65
0.51	0.52
0.51	0.63
0.57	0.48
0.49	0.43
0.42	0.54
0.61	0.56
0.45	0.46
0.49	0.53
0.42	0.51
0.42	0.62
0.5	0.48
0.42	0.61
0.24	0.55
0.45	0.46
0.42	0.5
0.32	0.55
0.3	0.54
0.46	0.58
0.5	0.54
0.51	0.52
0.55	0.5
0.49	0.42
0.5	0.52
0.52	0.52
0.43	0.51
0.44	0.61
0.52	0.51
0.43	0.46
0.46	0.5
0.55	0.49
0.51	0.5
0.51	0.61
0.56	0.6
0.4	0.53
0.42	0.5
0.57	0.58
0.39	0.57
0.55	0.59
0.51	0.54
0.43	0.55
0.58	0.57
0.58	0.55
0.47	0.5
0.37	0.53
0.42	0.57
0.6	0.44
0.47	0.55
0.49	0.58
0.4	0.56
0.34	0.49
0.35	0.57
0.48	0.67
0.43	0.52
0.29	0.47
0.54	0.53
0.51	0.5
0.44	0.49
0.5	0.51
0.45	0.53
0.55	0.48
0.52	0.47
0.56	0.61
0.53	0.51
0.57	0.48
0.57	0.54
0.54	0.62
0.46	0.56
0.46	0.56
0.52	0.47
0.41	0.51
0.44	0.58
0.5	0.45
0.44	0.49
0.55	0.55
0.48	0.55
0.52	0.6
0.38	0.55
0.34	0.59
0.43	0.55
0.37	0.5
0.34	0.56
0.3	0.58
0.58	0.53
0.26	0.49
0.49	0.5
0.62	0.6
0.54	0.5
0.45	0.55
0.3	0.49
0.54	0.58
0.6	0.59
0.48	0.5
0.52	0.54
0.55	0.59
0.45	0.59
0.52	0.51
0.5	0.56
0.59	0.52
0.49	0.58
0.52	0.62
0.58	0.56
0.52	0.51
0.4	0.53
0.62	0.53
0.45	0.51
0.42	0.63
0.59	0.5
0.48	0.57
0.53	0.46
0.49	0.53
0.56	0.62
0.5	0.56
0.42	0.53
0.48	0.62
0.56	0.49
0.4	0.59
0.45	0.59
0.52	0.52
0.45	0.61
0.49	0.56
0.55	0.54
0.57	0.57
0.6	0.63
0.47	0.51
0.59	0.52
0.67	0.56
0.5	0.58
0.48	0.58
0.38	0.61
0.57	0.59
0.53	0.44
0.54	0.62
0.3	0.49
0.42	0.62
0.53	0.6
0.53	0.56
0.43	0.62
0.55	0.63
0.58	0.62
0.39	0.69
0.41	0.64
0.45	0.72
0.52	0.6
0.55	0.73
0.59	0.68
0.49	0.52
0.36	0.68
0.55	0.72
0.56	0.58
0.4	0.64
0.48	0.58
0.58	0.7
0.41	0.73
0.53	0.51
0.56	0.64
0.47	0.62
0.56	0.65
0.59	0.53
0.41	0.62
0.41	0.62
0.56	0.55
0.55	0.57
0.51	0.64
0.58	0.6
0.47	0.64
0.54	0.55
0.61	0.67
0.59	0.61
0.68	0.7
0.61	0.67
0.52	0.64
0.5	0.61
0.48	0.65
0.5	0.58
0.51	0.65
0.52	0.62
0.44	0.68
0.43	0.7
0.58	0.6
0.45	0.66
0.67	0.69
0.44	0.57
0.51	0.63
0.48	0.67
0.54	0.6
0.48	0.76
0.6	0.68
0.44	0.71
0.57	0.55
0.51	0.76
0.48	0.65
0.5	0.57
0.59	0.67
0.64	0.65
0.58	0.57
0.63	0.74
0.49	0.64
0.68	0.72
0.39	0.54
0.45	0.67
0.63	0.7
0.41	0.51
0.53	0.66
0.63	0.67
0.53	0.64
0.51	0.59
0.41	0.62
0.49	0.65
0.49	0.68
0.37	0.72
0.52	0.56
0.55	0.58
0.49	0.58
0.53	0.64
0.52	0.63
0.54	0.52
0.36	0.66
0.52	0.68
0.52	0.65
0.33	0.64
0.66	0.71
0.58	0.61
0.48	0.79
0.42	0.65
0.56	0.72
0.54	0.68
0.5	0.59
0.48	0.64
0.42	0.62
0.52	0.57
0.63	0.6
0.52	0.64
0.59	0.63
0.49	0.65
0.53	0.66
0.39	0.63
0.31	0.62
0.51	0.73
0.69	0.63
0.38	0.68
0.53	0.63
0.47	0.63
0.62	0.72
0.61	0.69
0.51	0.67
0.56	0.65
0.43	0.69
0.57	0.72
0.33	0.6
0.55	0.55
0.36	0.62
0.53	0.64
0.36	0.63
0.43	0.6
0.35	0.53
0.45	0.58
0.52	0.51
0.48	0.53
0.47	0.49
0.51	0.58
0.42	0.56
0.4	0.57
0.49	0.53
0.43	0.52
0.54	0.56
0.54	0.42
0.48	0.47
0.5	0.51
0.57	0.55
0.36	0.52
0.5	0.63
0.55	0.49
0.35	0.57
0.49	0.56
0.58	0.52
0.5	0.56
0.39	0.58
0.44	0.48
0.51	0.5
0.58	0.54
0.59	0.48
0.56	0.53
0.6	0.55
0.47	0.5
0.41	0.43
0.65	0.54
0.56	0.62
0.51	0.56
0.54	0.53
0.43	0.66
0.51	0.5
0.52	0.52
0.27	0.53
0.24	0.54
0.45	0.53
0.43	0.59
0.49	0.52
0.47	0.53
0.43	0.55
0.32	0.54
0.42	0.56
0.47	0.56
0.52	0.58
0.35	0.51
0.5	0.55
0.58	0.57
0.29	0.58
0.43	0.49
0.59	0.48
0.45	0.64
0.34	0.52
0.53	0.47
0.29	0.58
0.33	0.6
0.27	0.52
0.32	0.61
0.51	0.51
0.55	0.59
0.57	0.5
0.48	0.61
0.51	0.48
0.47	0.56
0.54	0.52
0.22	0.48
0.38	0.52
0.52	0.45
0.6	0.56
0.54	0.44
0.3	0.53
0.3	0.48
0.35	0.45
0.6	0.51
0.59	0.47
0.49	0.59
0.41	0.5
0.48	0.5
0.31	0.59
0.47	0.48
0.5	0.42
0.46	0.47
0.49	0.55
0.61	0.48
0.55	0.52
0.31	0.53
0.45	0.56
0.45	0.56
0.25	0.58
0.51	0.51
0.49	0.47
0.28	0.54
0.57	0.58
0.5	0.54
0.55	0.49
0.37	0.52
0.54	0.55
0.55	0.55
0.44	0.47
0.51	0.62
0.53	0.57
0.6	0.64
0.57	0.51
0.43	0.48
0.54	0.58
0.61	0.57
0.54	0.53
0.4	0.48
0.59	0.46
0.62	0.55
0.54	0.55
0.54	0.52
0.54	0.49
0.4	0.51
0.5	0.52
0.57	0.46
0.48	0.61
0.6	0.52
0.59	0.64
0.5	0.5
0.46	0.54
0.41	0.66
0.3	0.61
0.58	0.56
0.46	0.56
0.6	0.53
0.55	0.54
0.41	0.51
0.49	0.58
0.47	0.49
0.44	0.52
0.6	0.53
0.4	0.47
0.5	0.55
0.36	0.55
0.43	0.51
0.5	0.54
0.51	0.64
0.55	0.59
0.46	0.53
0.51	0.53
0.55	0.51
0.35	0.58
0.57	0.51
0.52	0.48
0.46	0.56
0.55	0.54
0.28	0.53
0.42	0.63
0.35	0.58
0.42	0.53
0.44	0.46
0.54	0.5
0.41	0.61
0.58	0.55
0.51	0.48
0.54	0.57
0.47	0.56
0.53	0.56
0.55	0.57
0.44	0.55
0.31	0.55
0.39	0.57
0.57	0.56
0.44	0.51
0.3	0.53
0.43	0.52
0.55	0.55
0.55	0.49
0.47	0.47
0.47	0.5
0.54	0.54
0.51	0.57
0.43	0.55
0.61	0.62
0.51	0.57
0.53	0.52
0.59	0.55
0.59	0.57
0.46	0.57
0.42	0.55
0.54	0.51
0.55	0.43
0.45	0.49
0.44	0.63
0.45	0.52
0.48	0.53
0.53	0.64
0.48	0.57
0.41	0.55
0.41	0.49
0.56	0.53
0.41	0.58
0.61	0.56
0.49	0.62
0.54	0.56
0.54	0.69
0.48	0.53
0.53	0.58
0.54	0.62
0.54	0.58
0.48	0.61
0.55	0.49
0.56	0.49
0.64	0.55
0.53	0.59
0.46	0.56
0.63	0.56
0.56	0.58
0.57	0.49
0.52	0.62
0.43	0.59
0.56	0.62
0.56	0.59
0.53	0.48
0.56	0.58
0.44	0.55
0.4	0.61
0.47	0.52
0.53	0.6
0.53	0.51
0.56	0.54
0.5	0.62
0.54	0.57
0.39	0.52
0.54	0.55
0.38	0.52
0.55	0.49
0.54	0.53
0.43	0.58
0.48	0.52
0.55	0.57
0.45	0.57
0.51	0.62
0.57	0.53
0.5	0.5
0.48	0.62
0.39	0.5
0.42	0.54
0.37	0.51
0.34	0.56
0.51	0.49
0.48	0.51
0.42	0.55
0.42	0.55
0.48	0.54
0.47	0.48
0.62	0.59
0.56	0.54
0.51	0.5
0.62	0.53
0.41	0.53
0.48	0.54
0.43	0.62
0.62	0.54
0.54	0.59
0.45	0.63
0.52	0.59
0.48	0.55
0.55	0.52
0.51	0.51
0.46	0.58
0.51	0.47
0.44	0.66
0.47	0.64
0.59	0.57
0.54	0.52
0.38	0.57
0.54	0.5
0.53	0.49
0.39	0.53
0.58	0.59
0.56	0.6
0.59	0.55
0.54	0.54
0.49	0.54
0.5	0.5
0.57	0.52
0.49	0.63
0.51	0.62
0.48	0.6
0.56	0.54
0.65	0.47
0.63	0.53
0.52	0.53
0.42	0.55
0.48	0.56
0.42	0.61
0.62	0.5
0.53	0.55
0.59	0.57
0.42	0.56
0.45	0.51
0.54	0.54
0.53	0.56
0.49	0.53
0.39	0.63
0.48	0.6
0.43	0.57
0.49	0.51
0.36	0.57
0.43	0.54
0.51	0.55
0.45	0.63
0.45	0.55
0.47	0.58
0.52	0.49
0.61	0.48
0.5	0.64
0.51	0.48
0.54	0.58
0.53	0.51
0.46	0.57
0.38	0.44
0.49	0.51
0.49	0.62
0.41	0.53
0.42	0.64
0.51	0.66
0.57	0.58
0.53	0.54
0.44	0.48
0.61	0.56
0.48	0.5
0.38	0.48
0.52	0.49
0.61	0.59
0.58	0.45
0.61	0.53
0.56	0.57
0.4	0.37
0.53	0.53
0.44	0.64
0.21	0.55
0.33	0.52
0.24	0.52
0.51	0.52
0.23	0.56
0.34	0.64
0.52	0.44
0.52	0.48
0.38	0.53
0.59	0.43
0.63	0.49
0.63	0.53
0.45	0.56
0.6	0.49
0.52	0.53
0.63	0.55
0.57	0.58
0.58	0.55
0.51	0.49
0.55	0.43
0.56	0.55
0.64	0.47
0.63	0.5
0.61	0.53
0.53	0.52
0.63	0.57
0.57	0.53
0.65	0.5
0.42	0.52
0.54	0.54
0.63	0.54
0.48	0.56
0.59	0.48
0.57	0.6
0.44	0.52
0.6	0.59
0.63	0.48
0.55	0.66
0.55	0.69
0.61	0.56
0.38	0.49
0.59	0.48
0.47	0.57
0.6	0.42
0.63	0.47
0.49	0.54
0.29	0.56
0.6	0.44
0.36	0.46
0.57	0.51
0.48	0.61
0.41	0.55
0.34	0.57
0.48	0.57
0.34	0.45
0.59	0.54
0.35	0.52
0.46	0.48
0.58	0.51
0.51	0.52
0.37	0.55
0.4	0.59
0.52	0.46
0.54	0.42
0.49	0.51
0.49	0.57
0.55	0.53
0.5	0.55
0.56	0.48
0.52	0.53
0.36	0.48
0.43	0.5
0.34	0.52
0.51	0.53
0.49	0.49
0.4	0.58
0.26	0.49
0.39	0.53
0.58	0.44
0.46	0.48
0.4	0.54
0.62	0.45
0.44	0.51
0.4	0.58
0.29	0.52
0.48	0.5
0.32	0.48
0.4	0.48
0.56	0.52
0.41	0.52
0.32	0.4
0.61	0.51
0.53	0.52
0.54	0.47
0.6	0.57
0.5	0.59
0.51	0.53
0.62	0.54
0.57	0.52
0.42	0.52
0.58	0.55
0.44	0.48
0.58	0.48
0.53	0.54
0.29	0.45
0.58	0.48
0.53	0.45
0.62	0.57
0.57	0.54
0.52	0.57
0.52	0.5
0.46	0.52
0.43	0.54
0.45	0.47
0.48	0.52
0.34	0.53
0.4	0.42
0.33	0.51
0.53	0.58
0.43	0.5
0.46	0.54
0.38	0.52
0.54	0.53
0.42	0.65
0.38	0.5
0.48	0.54
0.56	0.55
0.61	0.54
0.52	0.49
0.56	0.49
0.58	0.55
0.38	0.48
0.57	0.52
0.54	0.48
0.5	0.49
0.42	0.44
0.43	0.5
0.55	0.52
0.56	0.57
0.52	0.53
0.52	0.52
0.51	0.51
0.46	0.49
0.53	0.56
0.46	0.52
0.61	0.53
0.4	0.53
0.5	0.52
0.43	0.53
0.56	0.54
0.62	0.52
0.6	0.53
0.39	0.55
0.47	0.56
0.38	0.47
0.5	0.58
0.56	0.52
0.6	0.51
0.35	0.61
0.59	0.52
0.49	0.53
0.34	0.53
0.47	0.56
0.55	0.49
0.52	0.55
0.41	0.57
0.5	0.48
0.41	0.55
0.22	0.52
0.51	0.52
0.57	0.64
0.37	0.5
0.45	0.54
0.57	0.63
0.53	0.69
0.37	0.65
0.51	0.65
0.31	0.66
0.46	0.73
0.63	0.58
0.42	0.63
0.5	0.54
0.4	0.57
0.39	0.51
0.42	0.6
0.3	0.53
0.58	0.6
0.44	0.57
0.48	0.59
0.57	0.54
0.5	0.56
0.38	0.58
0.46	0.56
0.47	0.65
0.25	0.63
0.4	0.53
0.26	0.58
0.27	0.58
0.25	0.57
0.33	0.57
0.45	0.52
0.36	0.55
0.33	0.57
0.46	0.6
0.6	0.6
0.48	0.51
0.25	0.58
0.48	0.53
0.26	0.58
0.49	0.58
0.32	0.57
0.22	0.58
0.34	0.53
0.43	0.56
0.2	0.55
0.3	0.6
0.2	0.56
0.45	0.53
0.4	0.49
0.35	0.59
0.35	0.62
0.19	0.57
0.51	0.6
0.36	0.53
0.55	0.57
0.47	0.57
0.51	0.58
0.52	0.49
0.35	0.55
0.53	0.53
0.52	0.58
0.41	0.58
0.3	0.58
0.42	0.63
0.46	0.44
0.5	0.58
0.38	0.59
0.52	0.5
0.54	0.6
0.49	0.64
0.44	0.63
0.57	0.53
0.22	0.61
0.5	0.54
0.42	0.61
0.46	0.64
0.5	0.48
0.49	0.59
0.45	0.49
0.48	0.61
0.27	0.54
0.47	0.64
0.45	0.55
0.45	0.59
0.47	0.51
0.58	0.6
0.53	0.6
0.42	0.55
0.47	0.56
0.44	0.61
0.46	0.5
0.42	0.54
0.48	0.69
0.43	0.6
0.47	0.61
0.53	0.6
0.33	0.57
0.46	0.58
0.54	0.61
0.24	0.59
0.42	0.56
0.43	0.6
0.52	0.65
0.48	0.61
0.37	0.59
0.51	0.6
0.36	0.54
0.28	0.57
0.34	0.62
0.55	0.57
0.23	0.61
0.56	0.54
0.48	0.59
0.47	0.57
0.36	0.54
0.49	0.58
0.42	0.63
0.48	0.48
0.39	0.65
0.37	0.61
0.33	0.53
0.43	0.6
0.42	0.58
0.54	0.53
0.45	0.57
0.49	0.67
0.58	0.61
0.52	0.65
0.34	0.55
0.57	0.55
0.41	0.56
0.5	0.55
0.45	0.7
0.41	0.56
0.44	0.59
0.4	0.58
0.46	0.51
0.5	0.68
0.37	0.6
0.47	0.6
0.24	0.54
0.51	0.56
0.36	0.63
0.49	0.6
0.42	0.6
0.46	0.57
0.33	0.53
0.5	0.57
0.5	0.59
0.43	0.6
0.46	0.57
0.35	0.57
0.4	0.61
0.52	0.55
0.38	0.65
0.43	0.53
0.46	0.65
0.45	0.6
0.27	0.58
0.32	0.52
0.42	0.53
0.21	0.59
0.38	0.56
0.41	0.6
0.5	0.62
0.53	0.49
0.28	0.61
0.55	0.55
0.54	0.57
0.46	0.62
0.56	0.64
0.45	0.57
0.34	0.59
0.48	0.55
0.5	0.65
0.54	0.51
0.49	0.55
0.39	0.46
0.57	0.45
0.45	0.65
0.34	0.63
0.25	0.57
0.5	0.63
0.53	0.62
0.28	0.42
0.55	0.57
0.54	0.56
0.46	0.6
0.45	0.54
0.34	0.67
0.48	0.61
0.5	0.59
0.54	0.52
0.49	0.65
0.39	0.48
0.57	0.56
0.34	0.52
0.54	0.59
0.53	0.54
0.49	0.41
0.57	0.53
0.52	0.63
0.42	0.57
0.34	0.54
0.6	0.52
0.57	0.54
0.54	0.64
0.53	0.61
0.59	0.46
0.5	0.59
0.61	0.55
0.5	0.59
0.57	0.61
0.46	0.55
0.61	0.56
0.58	0.63
0.58	0.61
0.57	0.57
0.47	0.62
0.56	0.63
0.56	0.57
	0.58
	0.61
	0.57
	0.62
	0.57
	0.53
	0.52
	0.56
	0.55
	0.62
	0.56
	0.64
	0.57
	0.56
	0.55
	0.59
	0.57
	0.66
	0.54
	0.53
	0.69
	0.56
	0.51
	0.43
	0.55
	0.61
	0.54
	0.55
	0.51
	0.51
	0.51
	0.58
	0.51
	0.55
	0.53
	0.61
	0.54
	0.61
	0.53
	0.61
	0.59
	0.59
	0.6
	0.64
	0.61
	0.59
	0.61
	0.6
	0.57
	0.5
	0.53
	0.55
	0.55
	0.48
	0.54
	0.56
	0.57
	0.64
	0.58
	0.62
	0.63
	0.57
	0.63
	0.58
	0.6
	0.55
	0.6
	0.53
	0.57
	0.51
	0.6
	0.64
	0.55
	0.66
	0.54
	0.76
	0.58
	0.62
	0.56
	0.53
	0.57
	0.52
	0.58
	0.54
	0.6
	0.55
	0.67
	0.58
	0.62
	0.53
	0.54
	0.53
	0.71
	0.64
	0.56
	0.55
	0.61
	0.6
	0.59
	0.61
	0.55
	0.56
	0.74
	0.53
	0.58
	0.55
	0.5
	0.68
	0.49
	0.48
	0.54
	0.57
	0.59
	0.55
	0.55
	0.57
	0.5
	0.59
	0.61
	0.61
	0.54
	0.56
	0.6
	0.59
	0.57
	0.58
	0.56
	0.58
	0.63
	0.58
	0.54
	0.6
	0.52
	0.53
	0.52
	0.69
	0.58
	0.58
	0.6
	0.59
	0.58
	0.59
	0.5
	0.58
	0.55
	0.59
	0.51
	0.59
	0.52
	0.65
	0.57
	0.63
	0.52
	0.65
	0.61
	0.52
	0.56
	0.58
	0.53
	0.59
	0.65
	0.66
	0.62
	0.63
	0.71
	0.76
	0.58
	0.57
	0.66
	0.71
	0.66
	0.73
	0.67
	0.65
	0.62
	0.62
	0.57
	0.68
	0.75
	0.66
	0.63
	0.58
	0.69
	0.59
	0.65
	0.62
	0.62
	0.66
	0.62
	0.67
	0.69
	0.67
	0.71
	0.64
	0.71
	0.7
	0.65
	0.53
	0.71
	0.68
	0.58
	0.72
	0.65
	0.65
	0.66
	0.52
	0.67
	0.71
	0.61
	0.55
	0.63
	0.61
	0.64
	0.72
	0.63
	0.63
	0.61
	0.58
	0.62
	0.62
	0.64
	0.68
	0.66
	0.64
	0.66
	0.66
	0.72
	0.66
	0.77
	0.64
	0.6
	0.69
[truncated: 1,329 more rows]

## Sheet: Sheet4
Lc.V			Lc.sph			Lc.Ɵ
CLSM	µCT		CLSM	µCT		CLSM	µCT
194.16	186.69		0.52	0.6		14.23	13.35
213.91	211.02		0.49	0.59		11.48	11.76
254.12	282.54		0.44	0.61		9.65	7.37
248.47	268.98		0.49	0.55		12.43	12.29
231.19	230.08		0.44	0.6		11.25	10.02
