# Supplementary material for: Accuracy and reproducibility of mouse cortical bone microporosity as quantified by desktop microcomputed tomography
Source: PLoS One. 2017 Aug 10;12(8):e0182996. doi: 10.1371/journal.pone.0182996 (PMC5552254; doi:10.1371/journal.pone.0182996)
Supplement: S2 Dataset — Data used to evaluate reproducibility. (XLSX) [file pone.0182996.s002.xlsx]

## Sheet: Sheet1
measurement=m
Sample= S
		TV
		m 1	m 2	m 3
1	S1	0.07757	0.07762	0.07782
2	S2	0.09197	0.09176	0.0921
3	S3	0.09462	0.09483	0.09553
4	S4	0.10429	0.10438	0.10477
5	S5	0.11071	0.11025	0.11065
6	S6	0.08389	0.08306	0.08284
7	S7	0.08405	0.08391	0.08375
8	S8	0.06672	0.06653	0.06672
9	S9	0.09098	0.09132	0.09193
10	S10	0.06406	0.0641	0.06413
		Ct.TV
		m 1	m 2	m 3
1	S1	0.07074	0.07079	0.07229
2	S2	0.07014	0.07006	0.07035
3	S3	0.0799	0.08007	0.08068
4	S4	0.07275	0.07285	0.07296
5	S5	0.06652	0.06618	0.06635
6	S6	0.06465	0.0641	0.06397
7	S7	0.06837	0.06827	0.06815
8	S8	0.06019	0.06	0.06197
9	S9	0.06697	0.06722	0.06782
10	S10	0.05995	0.05999	0.06003
		Ct.BV
		m 1	m 2	m 3
1	S1	0.06868	0.06877	0.06897
2	S2	0.06788	0.06792	0.06831
3	S3	0.0774	0.07763	0.07813
4	S4	0.07003	0.07034	0.07049
5	S5	0.0643	0.06396	0.0641
6	S6	0.06225	0.06166	0.06149
7	S7	0.06637	0.06632	0.06601
8	S8	0.05833	0.05811	0.05823
9	S9	0.06501	0.06541	0.06582
10	S10	0.05799	0.05804	0.05806
		Ct.BV/TV
		m 1	m 2	m 3
1	S1	88.5394	88.5983	88.6276
2	S2	73.8067	74.0192	74.1694
3	S3	81.8009	81.8623	81.7858
4	S4	67.1493	67.3884	67.2807
5	S5	58.0797	58.0136	57.9304
6	S6	74.2043	74.2355	74.2274
7	S7	78.9649	79.0371	78.8179
8	S8	87.4251	87.3441	87.2752
9	S9	71.4553	71.6272	71.598
10	S10	90.5245	90.546	90.5349
		Ct.Th
		m 1	m 2	m 3
1	S1	165.98	165.9	166.13
2	S2	134.4	134.94	134.96
3	S3	157.64	157.93	158
4	S4	120.67	120.14	121.08
5	S5	104.09	104.23	104.5
6	S6	131.66	130.06	129.89
7	S7	133.55	133.46	132.97
8	S8	153.75	153.47	153.1
9	S9	130.62	130.68	132.16
10	S10	163.78	164	163.95
		J
		m 1	m 2	m 3
1	S1	0.00346	0.00347	0.00349
2	S2	0.00407	0.00405	0.00408
3	S3	0.00491	0.00492	0.00499
4	S4	0.00525	0.00522	0.00526
5	S5	0.00506	0.005	0.00501
6	S6	0.00347	0.00336	0.00335
7	S7	0.00476	0.00476	0.00473
8	S8	0.00277	0.00276	0.00277
9	S9	0.00409	0.00411	0.00418
10	S10	0.00272	0.00272	0.00272
		Tt.Ar
		m 1	m 2	m 3
1	S1	0.1378	0.1379	0.138
2	S2	0.1643	0.163	0.1636
3	S3	0.1693	0.1697	0.1709
4	S4	0.1898	0.1865	0.1874
5	S5	0.1983	0.1972	0.1977
6	S6	0.1484	0.1484	0.1482
7	S7	0.1502	0.1499	0.1496
8	S8	0.1185	0.1185	0.1187
9	S9	0.1628	0.1629	0.1645
10	S10	0.1146	0.1147	0.1147
		B.Ar
		m 1	m 2	m 3
1	S1	0.1221	0.1222	0.1224
2	S2	0.1214	0.1207	0.1214
3	S3	0.1386	0.139	0.1399
4	S4	0.1276	0.1258	0.1262
5	S5	0.1153	0.1145	0.1146
6	S6	0.1103	0.1103	0.1101
7	S7	0.1187	0.1186	0.1181
8	S8	0.1037	0.1035	0.1037
9	S9	0.1164	0.1168	0.1179
10	S10	0.1038	0.1039	0.1039
		Ps.Pm
		m 1	m 2	m 3
1	S1	1.4737	1.476	1.4765
2	S2	1.6098	1.6053	1.5993
3	S3	1.6897	1.692	1.708
4	S4	1.7615	1.7684	1.7666
5	S5	1.7613	1.7527	1.753
6	S6	1.5592	1.5594	1.563
7	S7	1.7917	1.7926	1.7938
8	S8	1.3425	1.3431	1.34
9	S9	1.646	1.66	1.654
10	S10	1.37	1.37	1.3706

## Sheet: Sheet2
		Ca.V
		m 1	m 2	m 3
1	S1	0.000287	0.000286	0.000283
2	S2	0.000348	0.00035	0.00034
3	S3	0.00045	0.00044	0.00044
4	S4	0.000447	0.00041	0.00041
5	S5	0.00036	0.00037	0.00035
6	S6	0.000298	0.00028	0.00029
7	S7	0.00033	0.00032	0.00034
8	S8	0.000196	0.000193	0.000201
9	S9	0.00026	0.00024	0.00028
10	S10	0.000217	0.00021	0.00021
		Ca.V/Ct.TV
		m 1	m 2	m 3
1	S1	0.405711	0.404012	0.391479
2	S2	0.496151	0.499572	0.483298
3	S3	0.563204	0.549519	0.545364
4	S4	0.614433	0.5628	0.561952
5	S5	0.541191	0.559081	0.527506
6	S6	0.460944	0.436817	0.453338
7	S7	0.482668	0.468727	0.498899
8	S8	0.325635	0.321667	0.32435
9	S9	0.388234	0.357037	0.412858
10	S10	0.361968	0.350058	0.349825
		Ca.V/N.Ca
		m 1	m 2	m 3
1	S1	1.79375e-05	1.7875e-05	1.66471e-05
2	S2	1.51304e-05	1.45833e-05	1.41667e-05
3	S3	2.25e-05	2.2e-05	2.31579e-05
4	S4	1.94348e-05	1.78261e-05	1.78261e-05
5	S5	1.16129e-05	1.08824e-05	1.09375e-05
6	S6	1.65556e-05	1.4e-05	1.26087e-05
7	S7	1.94118e-05	1.88235e-05	1.7e-05
8	S8	1.30667e-05	1.20625e-05	1.18235e-05
9	S9	1.36842e-05	1.26316e-05	1.21739e-05
10	S10	1.35625e-05	1.3125e-05	1.3125e-05
		N.Ca
		m 1	m 2	m 3
1	S1	16	16	17
2	S2	23	24	24
3	S3	20	20	19
4	S4	23	23	23
5	S5	31	34	32
6	S6	18	20	23
7	S7	17	17	20
8	S8	15	16	17
9	S9	19	19	23
10	S10	16	16	16
		Ca.Ɵ
		m 1	m 2	m 3
1	S1	66.52	66.51	66.44
2	S2	40.48	41.24	41.03
3	S3	36.77	37.51	37.17
4	S4	46.67	46.49	47.62
5	S5	49.23	48.18	49.17
6	S6	37.91	37.64	37.7
7	S7	46.46	46.56	45.65
8	S8	51.75	53.43	52.64
9	S9	31.95	32.63	32.47
10	S10	48.52	48.93	48.81
		Ca.Dm
		m 1	m 2	m 3
1	S1	0.010347	0.010814	0.011017
2	S2	0.007928	0.00759	0.0074
3	S3	0.00957	0.00964	0.00973
4	S4	0.008529	0.00927	0.00924
5	S5	0.00922	0.00908	0.00932
6	S6	0.007624	0.00793	0.00742
7	S7	0.00864	0.00875	0.00816
8	S8	0.014087	0.013966	0.013461
9	S9	0.00746	0.008	0.00705
10	S10	0.006704	0.006991	0.006944
		Ca.Le
		m 1	m 2	m 3
1	S1	0.213434	0.194717	0.174719
2	S2	0.306658	0.322481	0.32956
3	S3	0.31296	0.301578	0.311605
4	S4	0.340341	0.264257	0.265976
5	S5	0.174024	0.168144	0.160405
6	S6	0.362834	0.283604	0.291738
7	S7	0.331259	0.313195	0.325236
8	S8	0.0838799	0.0787814	0.0831233
9	S9	0.313237	0.251425	0.31202
10	S10	0.384417	0.342098	0.346745
		N.Ca/Ct.TV
		m 1	m 2	m 3
1	S1	226.18	226.021	235.164
2	S2	327.916	342.564	341.151
3	S3	250.313	249.781	235.498
4	S4	316.151	315.717	315.241
5	S5	466.025	513.75	482.291
6	S6	278.422	312.012	359.544
7	S7	248.647	249.011	293.47
8	S8	249.211	266.667	274.326
9	S9	283.709	282.654	339.133
10	S10	266.889	266.711	266.533

## Sheet: Sheet3
		N.Lc
		m 1	m 2	m 3
1	S1	3137	3157	3161
2	S2	3063	2993	2989
3	S3	3367	3411	3362
4	S4	3021	3023	2990
5	S5	2686	2689	2744
6	S6	2838	3075	2990
7	S7	2701	2731	2752
8	S8	2567	2569	2550
9	S9	2588	2621	2586
10	S10	2596	2640	2643
		Lc.V
		m 1	m 2	m 3
1	S1	0.00113	0.0011	0.00108
2	S2	0.0011	0.0011	0.00108
3	S3	0.00122	0.00116	0.00112
4	S4	0.00108	0.00114	0.0011
5	S5	0.00097	0.00093	0.00101
6	S6	0.00118	0.00117	0.0012
7	S7	0.00087	0.00089	0.00094
8	S8	0.00098	0.001	0.00105
9	S9	0.00087	0.0008	0.00086
10	S10	0.00096	0.00098	0.001
		Lc.V/Ct.TV
		m 1	m 2	m 3
1	S1	1.5974	1.55389	1.49398
2	S2	1.56829	1.57008	1.53518
3	S3	1.52691	1.44873	1.3882
4	S4	1.48454	1.56486	1.50768
5	S5	1.45821	1.40526	1.52223
6	S6	1.82521	1.82527	1.87588
7	S7	1.27249	1.30365	1.37931
8	S8	1.62818	1.66667	1.69437
9	S9	1.29909	1.19012	1.26806
10	S10	1.60133	1.63361	1.66583
		N.Lc/Ct.TV
		m 1	m 2	m 3
1	S1	44345.5	44596.7	43726.7
2	S2	43669.8	42720.5	42487.6
3	S3	42140.2	42600.2	41670.8
4	S4	41525.8	41496.2	40981.4
5	S5	40378.8	40631.6	41356.4
6	S6	43897.9	47971.9	46740.7
7	S7	39505.6	40002.9	40381.5
8	S8	42648.3	42816.7	41148.9
9	S9	38644.2	38991.4	38130.3
10	S10	43302.8	44007.3	44028
		Lc.V/N.Lc
		m 1	m 2	m 3
1	S1	3.60217e-07	3.48432e-07	3.41664e-07
2	S2	3.59125e-07	3.67524e-07	3.61325e-07
3	S3	3.6234e-07	3.40076e-07	3.33135e-07
4	S4	3.57498e-07	3.77109e-07	3.67893e-07
5	S5	3.61132e-07	3.45853e-07	3.68076e-07
6	S6	4.15786e-07	3.80488e-07	4.01338e-07
7	S7	3.22103e-07	3.25888e-07	3.4157e-07
8	S8	3.81769e-07	3.89257e-07	4.11765e-07
9	S9	3.36167e-07	3.05227e-07	3.3256e-07
10	S10	3.698e-07	3.71212e-07	3.78358e-07
		Lc.Ɵ
		m 1	m 2	m 3
1	S1	7.05	6.97	7.02
2	S2	7.13	7	7.21
3	S3	8.03	7.75	7.76
4	S4	8.24	7.53	7.99
5	S5	7.48	7.06	7.7
6	S6	7.62	7.53	7.7
7	S7	7.8	7.98	8.11
8	S8	6.85	6.55	6.72
9	S9	7.22	7.63	7.6
10	S10	6.97	7.41	7.29
		Lc.Sph
		m 1	m 2	m 3
1	S1	0.608	0.638	0.64
2	S2	0.622	0.63	0.607
3	S3	0.613	0.645	0.62
4	S4	0.6	0.595	0.587
5	S5	0.594	0.644	0.616
6	S6	0.541	0.55	0.507
7	S7	0.603	0.616	0.535
8	S8	0.626	0.648	0.609
9	S9	0.565	0.639	0.526
10	S10	0.6	0.642	0.636
